# Supplementary material for: Loss-of-function variations in solute carrier family 38 member 6 are associated with essential tremor
Source: Signal Transduct Target Ther. 2025 Sep 11;10:296. doi: 10.1038/s41392-025-02380-y (PMC12423332; doi:10.1038/s41392-025-02380-y)
Supplement: Supplementary file 2 — Supplementary Data S1 [file 41392_2025_2380_MOESM2_ESM.xlsx]

## Sheet: Total protein for proteomics
PG.Genes	PG.ProteinDescriptions	PG.ProteinNames	SequenceNumber	slc38a6-/- normalize				slc38a6+/+normalize				log2FoldChange	pvalue	padj
				Sample1	Sample2	Sample3	average T2	Sample1	Sample2	Sample3	average T1
Ivd	Isovaleryl-CoA dehydrogenase, mitochondrial	IVD_MOUSE	29	316458	315484	323223	318388	95264.7	89111.4	96974.7	93783.6	1.76338	2.03971e-183	1.62055e-179
Adi1	Acireductone dioxygenase	MTND_MOUSE	13	217383	248925	220321	228876	547375	527744	512132	529084	-1.20893	9.13772e-69	3.62996e-65
Mpst	3-mercaptopyruvate sulfurtransferase	THTM_MOUSE	9	309871	307442	307564	308292	614881	698444	728454	680593	-1.14249	1.86466e-61	4.93824e-58
Me3	NADP-dependent malic enzyme, mitochondrial	MAON_MOUSE	12	238970	252749	253360	248359	144890	143018	132294	140067	0.82631	9.69513e-35	1.9257e-31
Acadl	Long-chain specific acyl-CoA dehydrogenase, mitochondrial	ACADL_MOUSE	35	1.19894e+06	1.25929e+06	1.1918e+06	1.21667e+06	1.67469e+06	1.69389e+06	1.72839e+06	1.69899e+06	-0.481736	1.98134e-33	3.14835e-30
Esd	S-formylglutathione hydrolase	ESTD_MOUSE	5	418371	380032	413743	404048	268611	279561	283175	277116	0.544039	1.21706e-19	1.61159e-16
Fah	Fumarylacetoacetase	FAAA_MOUSE	14	240704	233334	251782	241940	169579	158065	159404	162349	0.575549	5.3169e-19	6.03468e-16
Nnt	NAD(P) transhydrogenase, mitochondrial	NNTM_MOUSE	9	71831.1	71584.3	90126.6	77847.3	188430	144648	183718	172266	-1.14592	1.3317e-17	1.32254e-14
Hpx	Hemopexin	HEMO_MOUSE	8	180468	181171	189062	183567	259264	246695	241912	249290	-0.441519	1.10622e-13	9.44722e-11
Frrs1l	DOMON domain-containing protein FRRS1L	FRS1L_MOUSE	2	330878	340423	312049	327784	430884	426523	433155	430187	-0.392221	1.18908e-13	9.44722e-11
Tonsl	Tonsoku-like protein	TONSL_MOUSE	1	27523.8	20573.2	27715.5	25270.8	76729.3	55128.7	99674.8	77177.6	-1.61071	1.51029e-13	1.09084e-10
Ncald	Neurocalcin-delta	NCALD_MOUSE	3	603186	621379	635142	619902	481559	458706	423077	454447	0.447928	1.66168e-13	1.10017e-10
Itpka	Inositol-trisphosphate 3-kinase A	IP3KA_MOUSE	27	416019	416637	414508	415721	496430	510975	509006	505470	-0.282009	2.66148e-12	1.62657e-09
Lgals1	Galectin-1	LEG1_MOUSE	12	587661	575697	594936	586098	485073	469326	455465	469955	0.31862	4.56791e-12	2.59229e-09
Ganc	Neutral alpha-glucosidase C	GANC_MOUSE	16	19617.1	21548.5	21098.1	20754.6	40525.6	35794.8	43732.4	40017.6	-0.947206	2.14341e-11	1.13529e-08
Rida	2-iminobutanoate/2-iminopropanoate deaminase	RIDA_MOUSE	14	972349	952151	979350	967950	1.18196e+06	1.18613e+06	1.30141e+06	1.22317e+06	-0.337615	3.01007e-11	1.49469e-08
Glod4	Glyoxalase domain-containing protein 4	GLOD4_MOUSE	9	280361	271511	276570	276147	347638	333305	341040	340661	-0.3029	2.83529e-10	1.32508e-07
Pde1c	Dual specificity calcium/calmodulin-dependent 3',5'-cyclic nucleotide phosphodiesterase 1C	PDE1C_MOUSE	15	2.14145e+06	2.1871e+06	2.09063e+06	2.13973e+06	1.82626e+06	1.75227e+06	1.84698e+06	1.8085e+06	0.242632	9.61382e-10	4.24344e-07
Ehd3	EH domain-containing protein 3	EHD3_MOUSE	1	208687	220624	210091	213134	165980	150270	162452	159567	0.417596	1.03282e-09	4.31881e-07
Nos1	Nitric oxide synthase 1	NOS1_MOUSE	53	119212	112315	117845	116458	152689	149431	153998	152039	-0.384641	2.63497e-09	1.04674e-06
Fmo5	Flavin-containing monooxygenase 5	FMO5_MOUSE	2	25829.5	20367.4	23965.7	23387.5	10806.8	11971	10402.1	11060	1.08039	3.57705e-09	1.35332e-06
Ddx3y	ATP-dependent RNA helicase DDX3Y	DDX3Y_MOUSE	8	24473.3	25454.6	30888.2	26938.7	51765	45607.7	47038.6	48137.1	-0.837468	8.15326e-09	2.94444e-06
Anapc11	Anaphase-promoting complex subunit 11	APC11_MOUSE	1	6455.9	6395.8	6066.45	6306.05	12442.8	17305.9	16329.3	15359.3	-1.28431	2.09737e-08	7.24506e-06
Dap	Death-associated protein 1	DAP1_MOUSE	1	83478.3	79562.7	61948.7	74996.6	33003.5	30962.8	13946.4	25970.9	1.52993	3.20193e-08	1.05997e-05
Snx18	Sorting nexin	Q3U1H7_MOUSE;Q3UPB9_MOUSE;Q8C788_MOUSE	3	40703.7	43469.9	39305.5	41159.7	61593.6	59750.7	58702.8	60015.7	-0.544107	4.58275e-08	1.4564e-05
Cml1	Probable N-acetyltransferase CML1	CMLO1_MOUSE	1	43556.2	32102.6	46527.3	40728.7	67218.2	83495.6	74819	75177.6	-0.884258	8.40775e-08	2.56921e-05
Panx2	Pannexin-2	PANX2_MOUSE	5	26801.4	26095.6	24261.8	25719.6	38250.6	39695.1	41679	39874.9	-0.632614	1.66296e-07	4.89342e-05
Nf2	Merlin	MERL_MOUSE	4	58273.7	50301.9	50985.2	53186.9	34096.8	30143.5	23612.3	29284.2	0.860948	2.86107e-07	8.1183e-05
Nudcd3	NudC domain-containing protein 3	NUDC3_MOUSE	6	125309	138548	118524	127460	91157.1	97000.8	88408.7	92188.8	0.467383	3.77395e-07	0.000103393
Slc45a1	Proton-associated sugar transporter A	S45A1_MOUSE	2	6358.33	6756.84	7256.98	6790.71	13477.1	17312.8	12609.3	14466.4	-1.09107	2.74825e-06	0.000717441
Nbdy	Negative regulator of P-body association	A0A0N4SUI7_MOUSE	3	77166.3	72516	73721	74467.8	92321.1	99653.9	100865	97613.4	-0.390463	2.79933e-06	0.000717441
Dnpep	Aspartyl aminopeptidase	DNPEP_MOUSE	15	284566	294542	307553	295554	364284	353237	344557	354026	-0.260436	2.97534e-06	0.000738722
Serpina1e	Alpha-1-antitrypsin 1-5	A1AT5_MOUSE	9	40713.6	33783.2	41489.2	38662	76375.3	56516.9	59980.6	64290.9	-0.7337	3.22489e-06	0.000771225
Snx1	Sorting nexin 1 (Fragment)	D3YWH1_MOUSE;Q3UDY9_MOUSE;Q6NZD2_MOUSE	2	19778.7	19322.9	13840.1	17647.3	34533.3	32300.7	30711.3	32515.1	-0.881666	3.3004e-06	0.000771225
Trmt10c	tRNA methyltransferase 10 homolog C	TM10C_MOUSE	5	20396.7	23823.5	18893.3	21037.8	9825.64	7524.54	12080.1	9810.1	1.10065	5.3145e-06	0.00120639
Ndufb2	NADH dehydrogenase [ubiquinone] 1 beta subcomplex subunit 2, mitochondrial	NDUB2_MOUSE	3	1.29596e+06	1.34987e+06	1.30633e+06	1.31739e+06	1.1865e+06	1.12872e+06	1.1684e+06	1.16121e+06	0.182054	6.10259e-06	0.00134681
Mrpl48	Mitochondrial ribosomal protein L48 (Fragment)	A0A140LHD4_MOUSE;A0A140LHT6_MOUSE;A0A140LI38_MOUSE;E9QPQ8_MOUSE	1	10157	8255.39	10521.4	9644.57	17778.4	17161.9	23251.6	19397.3	-1.00807	6.42849e-06	0.00138039
Fabp5	Fatty acid-binding protein 5	FABP5_MOUSE	15	1.74877e+06	1.70703e+06	1.74093e+06	1.73224e+06	1.89987e+06	1.91195e+06	1.93405e+06	1.91529e+06	-0.144917	6.68022e-06	0.00139669
Vdac3	Voltage-dependent anion channel 3	Q5EBQ0_MOUSE	2	477809	380009	462343	440053	535427	606510	637120	593019	-0.430399	6.93608e-06	0.001413
Eif1	Eukaryotic translation initiation factor 1	EIF1_MOUSE	3	221857	236755	223642	227418	193319	185043	189324	189229	0.265217	7.12699e-06	0.0014156
Serpina1d	Alpha-1-antitrypsin 1-4	A1AT4_MOUSE	4	452551	446164	464190	454302	560646	508937	581726	550436	-0.276925	7.63004e-06	0.00147855
Acsl6	Acyl-CoA synthetase long-chain family member 6 (Fragment)	E9Q7Y2_MOUSE;Q5ICG5_MOUSE;Q8BYJ0_MOUSE;Q8R1X1_MOUSE	1	529374	543955	536780	536703	462272	482726	459649	468216	0.196951	8.70331e-06	0.00164638
Camk2a	Calcium/calmodulin-dependent protein kinase type II subunit alpha	KCC2A_MOUSE	11	537420	526636	532164	532073	476666	425460	423651	441926	0.267821	9.84043e-06	0.00181819
Adal	Adenosine deaminase-like protein	ADAL_MOUSE	7	45606.3	47259.3	42864	45243.2	57623.6	74155	70323.4	67367.3	-0.574349	1.04286e-05	0.00188308
Clic1	Chloride intracellular channel protein 1	CLIC1_MOUSE	10	225335	226971	234470	228925	198435	190397	184387	191073	0.260752	1.07565e-05	0.00189911
Cars1	Cysteine--tRNA ligase, cytoplasmic	SYCC_MOUSE	32	85835.9	90895.3	91231.5	89320.9	68623.2	70867	62099.5	67196.5	0.410611	1.10366e-05	0.00190621
Aldh1a1	Aldehyde dehydrogenase 1A1	AL1A1_MOUSE	21	1.41053e+06	1.39255e+06	1.39285e+06	1.39864e+06	1.20279e+06	1.19747e+06	1.28447e+06	1.22824e+06	0.187429	1.20886e-05	0.00204348
Arsa	Arylsulfatase A	ARSA_MOUSE	10	124752	124234	125111	124699	159218	145242	155995	153485	-0.299645	1.27654e-05	0.00208332
Ezr	Ezrin	EZRI_MOUSE	4	402162	370116	383085	385121	329242	323739	331563	328181	0.23082	1.28487e-05	0.00208332
Itih3	Inter-alpha-trypsin inhibitor heavy chain H3	ITIH3_MOUSE	12	86465.8	93260.3	98804.7	92843.6	125323	119584	115757	120221	-0.372817	1.59549e-05	0.00253524
Nfya	Nuclear transcription factor Y subunit alpha	NFYA_MOUSE	2	12441.7	15592.8	16218.2	14750.9	24373.4	27276.5	24214.3	25288.1	-0.777654	1.66494e-05	0.00259372
1810009N02Rik	Uncharacterized protein	Q9D927_MOUSE	6	135917	134313	124254	131495	105115	107309	96485	102969	0.352786	2.02903e-05	0.00310013
Bpnt1	3'(2'),5'-bisphosphate nucleotidase 1	BPNT1_MOUSE	23	401855	401976	415303	406378	362735	323964	335731	340810	0.253856	2.23378e-05	0.00334857
Tfrc	Transferrin receptor protein 1	TFR1_MOUSE	20	142234	142554	133832	139540	116938	114300	112228	114489	0.285473	2.63369e-05	0.00387494
Cmpk2	UMP-CMP kinase 2, mitochondrial	CMPK2_MOUSE	21	280463	289340	314329	294711	251333	239684	222463	237826	0.309391	3.03184e-05	0.00431146
Acads	Short-chain specific acyl-CoA dehydrogenase, mitochondrial	ACADS_MOUSE	18	56025.4	56823.3	51576.4	54808.4	74987.1	68483	74722.3	72730.8	-0.40817	3.03891e-05	0.00431146
Glud1	Glutamate dehydrogenase 1, mitochondrial	DHE3_MOUSE	33	3.20058e+06	3.21345e+06	3.30416e+06	3.2394e+06	3.6076e+06	3.55675e+06	3.88569e+06	3.68335e+06	-0.185292	3.93464e-05	0.00548434
Traf7	E3 ubiquitin-protein ligase TRAF7	TRAF7_MOUSE	1	11632.5	10580.9	11343.2	11185.5	17332	17932.9	18545.9	17937	-0.681302	4.28055e-05	0.00577335
Kcnd2	Potassium voltage-gated channel subfamily D member 2	KCND2_MOUSE	21	486272	488636	496060	490322	559485	549139	608273	572299	-0.223039	4.28732e-05	0.00577335
Kcnn2	Small conductance calcium-activated potassium channel protein 2	KCNN2_MOUSE	4	61983.6	57191.3	57220.9	58798.6	46009.6	43403.2	40006.1	43139.6	0.446767	4.58399e-05	0.00606996
Asns	Asparagine synthetase [glutamine-hydrolyzing]	ASNS_MOUSE	6	114913	113551	108108	112191	138255	147135	132078	139156	-0.310748	5.11012e-05	0.00645452
Sccpdh	Saccharopine dehydrogenase-like oxidoreductase	SCPDL_MOUSE	8	874643	933472	945250	917788	782061	757426	827552	789013	0.218112	5.19059e-05	0.00645452
Prxl2b	Prostamide/prostaglandin F synthase	PXL2B_MOUSE	7	239494	227432	228690	231872	183575	203437	191232	192748	0.266613	5.21143e-05	0.00645452
Rpa2	Replication protein A 32 kDa subunit	RFA2_MOUSE	3	97125.4	104212	105708	102349	84061.6	80571.4	81646.6	82093.2	0.318156	5.27387e-05	0.00645452
Pak1	non-specific serine/threonine protein kinase	G5E884_MOUSE	4	182206	150114	149146	160489	120989	126471	116216	121225	0.404783	5.28061e-05	0.00645452
Cd99l2	CD99 antigen-like protein 2	C99L2_MOUSE	7	163297	150292	151489	155026	131067	117579	125608	124751	0.313457	5.9528e-05	0.00716591
Vcan	Versican	E9QMK2_MOUSE	1	500888	507414	510667	506323	588163	555326	571500	571663	-0.175107	6.42837e-05	0.00762289
Tom1l2	TOM1-like protein 2	TM1L2_MOUSE	3	334202	354386	338795	342461	301768	294458	274280	290169	0.239048	7.58089e-05	0.00882944
Dffa	DNA fragmentation factor subunit alpha	DFFA_MOUSE	9	112013	112239	124930	116394	86285.5	95267.5	74995.7	85516.3	0.444747	7.66811e-05	0.00882944
Smarcc1	SWI/SNF complex subunit SMARCC1	SMRC1_MOUSE	7	43244.7	37166.1	44275.1	41562	28735.6	29021.5	22517.5	26758.2	0.635281	7.9862e-05	0.00906433
Enpp6	Glycerophosphocholine cholinephosphodiesterase ENPP6	ENPP6_MOUSE	8	339214	367572	358149	354979	446106	425238	396810	422718	-0.251964	8.47052e-05	0.00947863
Ipcef1	Interactor protein for cytohesin exchange factors 1	ICEF1_MOUSE	5	82569.5	82900.1	84684.6	83384.7	65199.8	69958.9	65181.1	66779.9	0.320368	9.13023e-05	0.010075
Tuba8	Tubulin alpha-8 chain	TBA8_MOUSE	4	420684	434723	398449	417952	479143	474127	507327	486866	-0.220185	9.56578e-05	0.010411
Ldha	L-lactate dehydrogenase A chain	LDHA_MOUSE	9	1.51377e+06	1.56217e+06	1.57071e+06	1.54888e+06	1.34684e+06	1.37598e+06	1.43351e+06	1.38544e+06	0.16088	9.84482e-05	0.0105699
Gnpat	Dihydroxyacetone phosphate acyltransferase	GNPAT_MOUSE	1	17068.2	16616.6	17823.7	17169.5	24751.9	25474.2	24355.7	24860.6	-0.534013	0.000105633	0.01119
Scg2	Secretogranin-2	SCG2_MOUSE	18	174049	174467	194383	180967	145974	153690	138933	146199	0.307788	0.000107152	0.0112016
Cdip1	Cell death-inducing p53-target protein 1	CDIP1_MOUSE	1	198082	207114	221642	208946	262258	238361	259393	253337	-0.277931	0.000123279	0.0127202
Rpgr	X-linked retinitis pigmentosa GTPase regulator	RPGR_MOUSE	2	34633.2	28763.3	27952.2	30449.6	19377	14768.1	8683.47	14276.2	1.09281	0.000129988	0.0132404
Tnc	Tnc protein	Q148T4_MOUSE;Q148T5_MOUSE	2	522095	490893	532053	515014	610389	576160	584433	590327	-0.196904	0.000175229	0.017136
Kcnip3	Calsenilin	CSEN_MOUSE	9	153871	168816	163506	162064	194971	204603	186227	195267	-0.26888	0.000176584	0.017136
Ndufs1	NADH-ubiquinone oxidoreductase 75 kDa subunit, mitochondrial	NDUS1_MOUSE	45	1.30956e+06	1.33349e+06	1.36108e+06	1.33471e+06	1.16922e+06	1.19805e+06	1.23715e+06	1.20147e+06	0.151723	0.000179872	0.017136
Rap1gap2	Rap1 GTPase-activating protein 2	RPGP2_MOUSE	20	464284	469359	473910	469185	428769	419140	415996	421302	0.155301	0.000181432	0.017136
Mal2	Protein MAL2	MAL2_MOUSE	1	43409.3	47741	53553.6	48234.6	31644.8	32905.1	20096.1	28215.3	0.77359	0.00018431	0.017136
Hnrnpd	Heterogeneous nuclear ribonucleoprotein D0	HNRPD_MOUSE	4	1.44477e+06	1.48871e+06	1.48749e+06	1.47366e+06	1.64905e+06	1.58053e+06	1.64534e+06	1.62497e+06	-0.141013	0.000184803	0.017136
Guk1	Guanylate kinase	KGUA_MOUSE	11	214020	216316	206009	212115	255253	238522	279822	257866	-0.281776	0.000184993	0.017136
Tmtc4	Protein O-mannosyl-transferase TMTC4	TMTC4_MOUSE	3	31664.5	17237.8	15162.6	21355	55873.6	35519.8	43362.2	44918.5	-1.07274	0.000185488	0.017136
Thrsp	Thyroid hormone-inducible hepatic protein	THRSP_MOUSE	4	43229.9	41126.6	43598.3	42651.6	32906.2	32364.8	28974	31415	0.441147	0.000198158	0.0180962
Slc38a3	Sodium-coupled neutral amino acid transporter 3	S38A3_MOUSE	7	448586	443564	458295	450148	401762	409564	396967	402764	0.160464	0.000202825	0.0183119
Il1r1	Interleukin-1 receptor type 1	IL1R1_MOUSE	1	220293	221959	186287	209513	171405	163134	169306	167948	0.319023	0.000206906	0.0183557
Manbal	Protein MANBAL	MANBL_MOUSE	2	34468.6	29628.8	30259.7	31452.4	47605.3	55614.8	39875.1	47698.4	-0.600772	0.000207931	0.0183557
Slc1a6	Excitatory amino acid transporter 4	EAA4_MOUSE	17	953409	937619	945872	945633	1.01044e+06	1.09749e+06	1.12742e+06	1.07845e+06	-0.189602	0.000227908	0.0198981
Gstm5	Glutathione S-transferase Mu 5	GSTM5_MOUSE	6	369847	378422	383780	377350	330472	338662	339207	336114	0.166953	0.000231124	0.0199596
Rbm3	RNA-binding protein 3	RBM3_MOUSE	5	554335	573188	620724	582749	680908	650373	708875	680052	-0.222771	0.000237961	0.020329
Slc13a5	Na(+)/citrate cotransporter	S13A5_MOUSE	5	73038.5	68086.7	74477.5	71867.5	59306.8	54708.7	50512.2	54842.6	0.390044	0.000242804	0.0205221
Igsf11	Immunoglobulin superfamily member 11	IGS11_MOUSE	6	1.02571e+06	977406	1.05576e+06	1.01963e+06	877108	911321	756021	848150	0.265649	0.000248737	0.0208023
Actr5	Actin-related protein 5	ARP5_MOUSE	1	5980.83	4421.47	5688.75	5363.68	11881.4	8424.69	16155.7	12153.9	-1.18013	0.000266875	0.0220867
Cwf19l1	CWF19-like protein 1	C19L1_MOUSE	9	65780.2	68639.6	69121.1	67847	84844.2	80144.5	84806.2	83265	-0.295425	0.000284536	0.0233055
Prxl2a	Peroxiredoxin-like 2A	PXL2A_MOUSE	5	751621	740407	737473	743167	674697	653210	686635	671514	0.146269	0.000318273	0.0258028
Dpp6	Dipeptidylpeptidase 6	Q80VM5_MOUSE	2	612424	562864	544084	573124	645736	658202	700662	668200	-0.221433	0.000330686	0.026132
Prdx6	Peroxiredoxin-6	D3Z0Y2_MOUSE;Q6A0D0_MOUSE;Q6GT24_MOUSE;Q8BPD3_MOUSE	2	1.68568e+06	1.74338e+06	1.70099e+06	1.71002e+06	1.59508e+06	1.55722e+06	1.5303e+06	1.56087e+06	0.131664	0.00033206	0.026132
D6Wsu163e	Protein C12orf4 homolog	CL004_MOUSE	3	61366.6	52274.2	65660.3	59767	74647	85602.5	82494	80914.5	-0.437048	0.0003322	0.026132
Ppih	Peptidyl-prolyl cis-trans isomerase (Fragment)	A2BGI8_MOUSE;Q4G0C5_MOUSE	1	86235.1	93743	86640.6	88872.9	106237	106611	110741	107863	-0.279382	0.000337889	0.0263189
Chn2	Beta-chimaerin	CHIO_MOUSE	3	441348	434178	445224	440250	505198	520076	475659	500311	-0.184501	0.000371306	0.028641
Mea1	Male-enhanced antigen 1	MEA1_MOUSE	2	36447.8	35160.1	45604.7	39070.8	28190	18285.9	24490.9	23655.6	0.723912	0.000381743	0.0289777
Rab6b	Ras-related protein Rab-6B	RAB6B_MOUSE	6	258591	258033	259407	258677	291372	285990	290221	289195	-0.160889	0.000382965	0.0289777
Aqr	RNA helicase aquarius	AQR_MOUSE	28	72951.7	70172.8	74945.8	72690.1	87341.4	87431.4	88778.9	87850.6	-0.273293	0.000399142	0.0299168
Slc8a1	Sodium/calcium exchanger 1	NAC1_MOUSE	11	206807	201351	202359	203506	233148	236761	225866	231925	-0.188588	0.000406819	0.0302073
Cpne9	Copine-9	CPNE9_MOUSE	18	264424	254404	269535	262787	290251	315727	303379	303119	-0.205987	0.000456711	0.0335546
Ckmt1	Creatine kinase U-type, mitochondrial	KCRU_MOUSE	7	2.37878e+06	2.48164e+06	2.54353e+06	2.46798e+06	2.74699e+06	2.66661e+06	2.93458e+06	2.78273e+06	-0.173167	0.000460347	0.0335546
Snap25	Synaptosomal-associated protein 25	SNP25_MOUSE	49	3.64251e+06	3.37154e+06	3.81601e+06	3.61002e+06	3.15297e+06	3.13022e+06	3.26613e+06	3.18311e+06	0.181572	0.000470833	0.034007
Ftl1	Ferritin light chain 1	FRIL1_MOUSE	2	139742	169567	208246	172518	259283	234973	220248	238168	-0.465233	0.000481151	0.0344391
Apex1	DNA-(apurinic or apyrimidinic site) endonuclease	APEX1_MOUSE	2	173040	179840	169286	174055	199925	198751	220571	206416	-0.246007	0.000496594	0.0352271
Adora1	Adenosine receptor A1	AA1R_MOUSE	1	84877.9	75259.9	62027.3	74055	59591.9	43731.5	45342.8	49555.4	0.579555	0.000535106	0.0374699
Nadk	NAD kinase	NADK_MOUSE	1	7655.42	14317.8	7084.75	9686	17394.9	18941.5	28002.9	21446.5	-1.14677	0.000537643	0.0374699
Manea	Glycoprotein endo-alpha-1,2-mannosidase	MANEA_MOUSE	2	12412.1	10279.2	9207.95	10633.1	4398.63	4033.4	6670.63	5034.22	1.07872	0.000559992	0.0385446
Enpp2	Ectonucleotide pyrophosphatase/phosphodiesterase family member 2	ENPP2_MOUSE	1	258464	232651	261214	250776	213666	207041	166756	195821	0.356865	0.000562766	0.0385446
Snx2	Sorting nexin-2	SNX2_MOUSE	1	197133	203013	200133	200093	228115	224681	224537	225778	-0.174234	0.000580958	0.0393435
Ppwd1	Peptidylprolyl isomerase domain and WD repeat-containing protein 1	PPWD1_MOUSE	2	32605.8	35627.9	32406.1	33546.6	43398.4	48028.1	42478.5	44635	-0.412009	0.000584333	0.0393435
Ube2a	Ubiquitin-conjugating enzyme E2 A	UBE2A_MOUSE	1	44994.2	47230.6	48066.3	46763.7	56028	64642.8	59899.5	60190.1	-0.364138	0.000596888	0.0398511
Ppp1r37	Protein phosphatase 1 regulatory subunit 37	PPR37_MOUSE	4	71035.6	52224.8	68559.1	63939.8	79793.8	90887.1	107727	92802.7	-0.537451	0.000615461	0.0407487
Fabp7	Fatty acid-binding protein, brain	FABP7_MOUSE	7	679742	731179	741881	717601	808388	805673	956502	856854	-0.255869	0.000667329	0.043759
Acy1	Aminoacylase-1	ACY1_MOUSE	1	13397.7	16169.5	9272.42	12946.6	26666.1	17770.2	33652.6	26029.6	-1.00759	0.000671944	0.043759
Nptxr	Neuronal pentraxin receptor	A0A9R1SP20_MOUSE;B9EIV5_MOUSE;Q3UH37_MOUSE;Q3UH69_MOUSE;Q6PD36_MOUSE	1	19649.6	28507.1	27067.9	25074.9	14926.2	17020.9	11598.7	14515.3	0.788667	0.000703078	0.0452118
Anxa7	Annexin A7	ANXA7_MOUSE	11	281729	286634	287547	285303	236517	247137	261079	248244	0.200735	0.000705634	0.0452118
Eif4g3	Eukaryotic translation initiation factor 4 gamma, 3	A0A0N4SVL0_MOUSE	3	24206.2	20142.9	19643.7	21330.9	12001.4	15655.4	11531.2	13062.7	0.707499	0.000732129	0.0463132
Chn2	Chimaerin	Q3V2R3_MOUSE	3	365028	356770	370605	364134	407507	403703	399343	403517	-0.148161	0.000737397	0.0463132
Rit1	GTP-binding protein Rit1	RIT1_MOUSE	1	17880.4	17869.9	22270.5	19340.3	11210.9	12856.4	12926.4	12331.2	0.649288	0.000740312	0.0463132
Sema7a	Semaphorin-7A	SEM7A_MOUSE	38	202908	205867	207959	205578	183807	178582	182717	181702	0.178113	0.000752937	0.046735
Chpt1	Cholinephosphotransferase 1	CHPT1_MOUSE	1	110534	111085	98351.5	106657	90325.3	86431.7	80914.7	85890.6	0.312403	0.000784481	0.047958
Col12a1	Collagen alpha-1(XII) chain	COCA1_MOUSE	9	25513.1	30403.3	29083.3	28333.2	40880.5	42337.4	35537.5	39585.2	-0.482463	0.000784712	0.047958
Hmgcs2	Hydroxymethylglutaryl-CoA synthase, mitochondrial	HMCS2_MOUSE	6	17275.2	14877.7	20164.4	17439.1	27217.6	30199.7	23915.9	27111.1	-0.636557	0.000802407	0.0486651
Apoa2	Apolipoprotein A-II	APOA2_MOUSE	1	385752	360401	419917	388690	445960	458258	454884	453034	-0.220999	0.000834349	0.0500783
Hexb	Beta-hexosaminidase subunit beta	HEXB_MOUSE	17	77502.4	72751.5	74396.9	74883.6	88629.4	92221	88386.9	89745.8	-0.261194	0.000838315	0.0500783
Tgfa	Protransforming growth factor alpha	TGFA_MOUSE	2	5488.01	5394.79	2788.98	4557.26	7629.28	12735.1	12353.6	10906	-1.25888	0.000869461	0.0515512
Mcam	Cell surface glycoprotein MUC18	MUC18_MOUSE	17	76768.1	74265.8	72973.7	74669.2	92650.5	90256.1	86245.2	89717.2	-0.264872	0.000895316	0.052691
Slc7a8	Large neutral amino acids transporter small subunit 2	LAT2_MOUSE	8	116332	124574	106181	115696	92079.3	91805	65635.4	83173.2	0.476142	0.000917185	0.0535811
Slc25a18	Mitochondrial glutamate carrier 2	GHC2_MOUSE	13	159672	165978	156775	160808	180432	188371	184850	184551	-0.198679	0.000952575	0.0552424
Selenom	Selenoprotein M	SELM_MOUSE	9	287339	310238	313543	303707	272072	259716	265036	265608	0.193379	0.00111901	0.0644243
Fam107b	Protein FAM107B	F107B_MOUSE	6	609432	564743	567707	580628	516160	514741	527113	519338	0.16094	0.00114991	0.0657271
Gemin5	Gem-associated protein 5	GEMI5_MOUSE	2	72956.6	70147	65651.2	69585	58058.2	54767.9	56318.8	56381.6	0.303551	0.00116921	0.0658341
Fth1	Ferritin heavy chain	FRIH_MOUSE	2	846491	1.02899e+06	1.06423e+06	979903	1.26907e+06	1.27702e+06	1.07512e+06	1.20707e+06	-0.300797	0.0011748	0.0658341
Pwp1	Periodic tryptophan protein 1 homolog	PWP1_MOUSE	1	32101.1	32322.2	34297.7	32907	23554.4	26223.5	20637.8	23471.9	0.48746	0.00117665	0.0658341
Naxe	NAD(P)H-hydrate epimerase	NNRE_MOUSE	11	884003	867412	847236	866217	784255	744019	807627	778634	0.153783	0.00128101	0.0704529
Fam107a	Actin-associated protein FAM107A	F107A_MOUSE	5	200040	202229	205660	202643	235864	220550	235591	230668	-0.186878	0.00129427	0.0704529
Antxr1	Anthrax toxin receptor 1	ANTR1_MOUSE	1	55098.9	55395	56792.8	55762.2	63857.8	77368.1	106617	82614.2	-0.567102	0.00129656	0.0704529
Taf10	Transcription initiation factor TFIID subunit 10	TAF10_MOUSE	1	28381.3	24329.9	20282.3	24331.2	35039.6	32991.9	40978.2	36336.6	-0.578615	0.00129919	0.0704529
Ccdc91	Coiled-coil domain-containing protein 91	CCD91_MOUSE	8	38290.9	34647.7	28238.3	33725.6	53828.7	41052.7	54659.5	49847	-0.56366	0.00130353	0.0704529
Map4k4	Mitogen-activated protein kinase kinase kinase kinase 4	A0A0A6YWM8_MOUSE	1	7278.91	7609.48	5165	6684.46	11432.1	10844.1	15014.1	12430.1	-0.894958	0.00133441	0.0716343
Cirbp	Cold-inducible RNA-binding protein	CIRBP_MOUSE	5	164937	173446	181636	173340	203159	193896	222472	206509	-0.252603	0.00134554	0.0717469
Nudt16l1	Tudor-interacting repair regulator protein	TIRR_MOUSE	6	34516.9	45829	46743.8	42363.2	59155.4	55685.8	61858.3	58899.8	-0.47545	0.00138295	0.0728292
Ces1c	Carboxylesterase 1C	EST1C_MOUSE	4	165847	155754	146651	156084	119474	112728	140251	124151	0.33023	0.00138417	0.0728292
Cuta	Protein CutA	CUTA_MOUSE	7	617355	551331	554878	574522	691969	640853	646634	659819	-0.199709	0.00140399	0.0733861
Hnrnpa3	Heterogeneous nuclear ribonucleoprotein A3	Q0VG47_MOUSE;Q6PFA7_MOUSE	1	44494.5	40438.1	53643.2	46192	30848.4	24401.5	36116.6	30455.5	0.600937	0.00142107	0.0737935
Asap2	ArfGAP with SH3 domain, ankyrin repeat and PH domain 2	E9PX52_MOUSE;Q3UH27_MOUSE	2	60368.1	60559.3	63683.1	61536.9	76116.8	71253.4	76302.6	74557.6	-0.276905	0.00143698	0.0741352
Tmem14c	Transmembrane protein 14C	TM14C_MOUSE	2	49737.1	59190.3	45089	51338.8	36033.6	40332	35749.6	37371.7	0.458101	0.00149582	0.0766727
Papss2	Bifunctional 3'-phosphoadenosine 5'-phosphosulfate synthase 2	PAPS2_MOUSE	6	54680	56645.2	47235.3	52853.5	80037.6	64177.5	67610.8	70608.6	-0.417845	0.00153627	0.0782415
Gm2a	Ganglioside GM2 activator	SAP3_MOUSE	5	173706	141399	153954	156353	180993	194677	200385	192018	-0.296437	0.00155106	0.0784917
Cyb5r3	NADH-cytochrome b5 reductase 3	NB5R3_MOUSE	25	806832	800965	838783	815527	739829	743527	756980	746779	0.127051	0.00156323	0.0786069
Zfr2	Zinc finger RNA binding protein 2	E9Q5M4_MOUSE	4	63173.2	58902.5	59426.7	60500.8	71241.3	73179.9	82706.1	75709.1	-0.323513	0.00157698	0.0787992
Cdc42ep4	Cdc42 effector protein 4	BORG4_MOUSE	5	439167	434865	414218	429417	380019	376254	396380	384217	0.160455	0.00160494	0.0792807
Dcun1d4	DCN1-like protein 4	DCNL4_MOUSE	2	86243	136550	92068.5	104954	137096	142974	180771	153614	-0.549553	0.00161234	0.0792807
Pias1	E3 SUMO-protein ligase PIAS1	PIAS1_MOUSE	1	19885.2	38318.4	25307.3	27836.9	14390.4	16388	16810.7	15863	0.811333	0.00161655	0.0792807
Dnajc30	DnaJ homolog subfamily C member 30, mitochondrial	DJC30_MOUSE	3	28134.9	27770.2	31051.4	28985.5	37299.9	37749.9	53549.1	42866.3	-0.564512	0.00169416	0.0811751
Abr	Active breakpoint cluster region-related protein	A0A571BG95_MOUSE	4	17121.5	17299.1	26527	20315.9	10074.4	14190.4	8909.08	11057.9	0.877524	0.00169721	0.0811751
Gse1	Genetic suppressor element 1	GSE1_MOUSE	3	28610	28752.4	37920.6	31761	22918.3	22248.3	18167.5	21111.4	0.589237	0.0016996	0.0811751
Serpinb1a	Leukocyte elastase inhibitor A	ILEUA_MOUSE	8	240189	222831	232739	231920	281144	255419	264342	266969	-0.203044	0.00170388	0.0811751
Fam193b	Protein FAM193B	F193B_MOUSE	2	4497.45	3297.8	1609.53	3134.93	7155.39	7337.22	9982.03	8158.22	-1.37982	0.00170626	0.0811751
Znrd2	Protein ZNRD2	ZNRD2_MOUSE	5	120639	106699	122515	116617	94198.9	92210.2	100734	95714.4	0.284974	0.00172807	0.0817232
Rps6ka5	Ribosomal protein S6 kinase alpha-5	KS6A5_MOUSE	16	144707	139902	137950	140853	160824	158783	160923	160177	-0.185474	0.00176391	0.0829248
Ciao3	Cytosolic iron-sulfur assembly component 3	CIAO3_MOUSE	8	24262.4	30680.2	27196.8	27379.8	42117.3	34163.1	39211.8	38497.4	-0.491649	0.00177816	0.0831026
Aig1	Androgen-induced gene 1 protein	AIG1_MOUSE	4	43849.9	45248.3	30127.8	39742	22821	25767	29059.2	25882.4	0.618692	0.0018049	0.0833744
Jakmip3	Janus kinase and microtubule-interacting protein 3	JKIP3_MOUSE	2	19649.6	18167.6	22687.5	20168.2	26033.9	29425.8	30942.1	28800.6	-0.514015	0.00180496	0.0833744
Ryr2	Ryanodine receptor 2, cardiac (Fragment)	A0A1Y7VK09_MOUSE	2	360443	361583	353493	358507	323201	329677	301742	318207	0.172035	0.0018574	0.0853007
Sft2d3	Vesicle transport protein SFT2C	SFT2C_MOUSE	1	24717.7	29081.8	21158.6	24986	56767.3	45519.9	27748.2	43345.2	-0.794749	0.00187675	0.0856939
Folh1	Glutamate carboxypeptidase 2	FOLH1_MOUSE	20	94831.8	95300.9	94256.1	94796.3	118958	129494	104179	117543	-0.310291	0.00192862	0.0875103
Nid2	Nidogen-2	NID2_MOUSE	22	64837	63774	26623.7	51744.9	88100.4	90773.7	95116.8	91330.3	-0.819677	0.00193855	0.0875103
Brwd1	Bromodomain and WD repeat-containing protein 1	BRWD1_MOUSE	2	7833.82	8462.12	9069.97	8455.3	15492.5	9530.89	41945.1	22322.9	-1.40059	0.00201763	0.0902568
Hprt1	Hypoxanthine-guanine phosphoribosyltransferase	HPRT_MOUSE	9	1.02757e+06	1.06628e+06	1.06377e+06	1.05254e+06	982386	970657	965177	972740	0.113748	0.00202212	0.0902568
Pwwp2a	PWWP domain-containing protein 2A	PWP2A_MOUSE	1	7941.26	13329.7	15335.8	12202.3	18419.4	19358.5	41535.5	26437.8	-1.11545	0.0020535	0.0907909
Atp2b4	Plasma membrane calcium-transporting ATPase 4	AT2B4_MOUSE	4	160912	179797	150813	163840	140469	134429	109676	128191	0.353993	0.00205694	0.0907909
Ptcd1	Pentatricopeptide repeat-containing protein 1, mitochondrial	PTCD1_MOUSE	3	19318.4	27775.1	25505.7	24199.8	29561.5	37624.7	57436.5	41540.9	-0.779539	0.00232585	0.101624
Sap30l	Histone deacetylase complex subunit SAP30L	SP30L_MOUSE	3	14570.6	14213	13220.7	14001.4	18051.7	20294.2	24320.4	20888.7	-0.57715	0.00233889	0.101624
Ndufv3	NADH dehydrogenase [ubiquinone] flavoprotein 3, mitochondrial	NDUV3_MOUSE	2	653154	642993	616051	637399	602416	514293	543902	553537	0.203518	0.00234074	0.101624
Ndrg2	Protein NDRG2 (Fragment)	A0A2I3BPL1_MOUSE;A0A2I3BPW0_MOUSE;A0A2I3BS20_MOUSE	3	3.22228e+06	3.24874e+06	3.36197e+06	3.27767e+06	3.48165e+06	3.51377e+06	3.64554e+06	3.54699e+06	-0.113925	0.00237875	0.101846
Zfp37	Zinc finger protein 37	ZFP37_MOUSE	3	13105	14854	12836.9	13598.6	19117.4	18879.4	35508.4	24501.7	-0.849423	0.00238181	0.101846
Klf13	Krueppel-like factor 13	KLF13_MOUSE	1	164313	186483	197665	182820	154575	156632	140932	150713	0.278622	0.00238431	0.101846
Smad4	Mothers against decapentaplegic homolog 4	SMAD4_MOUSE	7	46774.3	47056.5	42986.9	45605.9	52691.2	59211.4	65580.3	59161	-0.375426	0.00244406	0.103058
Fgg	Fibrinogen gamma chain	FIBG_MOUSE	26	131036	122774	141582	131798	152626	153503	162627	156252	-0.245549	0.00245117	0.103058
Slc6a17	Sodium-dependent neutral amino acid transporter SLC6A17	S6A17_MOUSE	5	673536	683722	677082	678113	604120	619157	639405	620894	0.12718	0.0025105	0.103058
Ptpns1	Ptpns1	Q2M4I8_MOUSE	5	202007	306258	200559	236275	338473	319328	301055	319619	-0.435887	0.00251588	0.103058
Tgfbi	Transforming growth factor-beta-induced protein ig-h3	BGH3_MOUSE	1	18209.6	16761	7476.55	14149.1	27108.5	23061.7	33833.5	28001.2	-0.984784	0.00253004	0.103058
Abhd6	Monoacylglycerol lipase ABHD6	ABHD6_MOUSE	27	427168	412316	417225	418903	530553	508835	436174	491854	-0.231613	0.00253416	0.103058
Qki	KH domain-containing RNA-binding protein QKI	QKI_MOUSE	7	164443	162139	151124	159236	179807	181720	185380	182302	-0.19517	0.00253417	0.103058
Sec61a2	Protein transport protein Sec61 subunit alpha isoform 2	S61A2_MOUSE	1	45376.6	35080.9	39725.5	40061	52409	52117.7	53924.4	52817	-0.398804	0.00253878	0.103058
Dgkh	Diacylglycerol kinase eta	DGKH_MOUSE	16	187253	213001	218333	206196	237909	236797	256477	243728	-0.241257	0.00254179	0.103058
Fa2h	Fatty acid 2-hydroxylase	FA2H_MOUSE	8	17739.4	17202.2	22527.4	19156.3	26929.6	25748.3	32307.2	28328.4	-0.564426	0.00255893	0.103058
Gstz1	Maleylacetoacetate isomerase	MAAI_MOUSE	15	140727	135820	142616	139721	120149	112662	125624	119479	0.225796	0.0025666	0.103058
Psmg3	Proteasome assembly chaperone 3	PSMG3_MOUSE	2	3088.98	5595.58	3787.13	4157.23	3220.81	14996.8	23564.5	13927.4	-1.74423	0.00256835	0.103058
Dixdc1	Dixin	DIXC1_MOUSE	6	11794.1	17433.6	17911.3	15713	19758.4	30065.6	29757.9	26527.3	-0.75552	0.00262205	0.103978
Gjc3	Gap junction gamma-3 protein	CXG3_MOUSE	13	132019	128443	125881	128781	115248	111379	106124	110917	0.215435	0.00262492	0.103978
Cldn11	Claudin-11	CLD11_MOUSE	13	1.69561e+06	1.70925e+06	1.75391e+06	1.71959e+06	1.79592e+06	1.91647e+06	1.97618e+06	1.89619e+06	-0.14104	0.00263054	0.103978
Sirpa	Tyrosine-protein phosphatase non-receptor type substrate 1	SHPS1_MOUSE	12	1.14247e+06	1.08171e+06	1.15716e+06	1.12711e+06	1.17857e+06	1.34245e+06	1.30172e+06	1.27424e+06	-0.177012	0.00270851	0.106328
Cracdl	Capping protein inhibiting regulator of actin like	E9Q3M9_MOUSE	5	91185	97773.8	89584.7	92847.8	73152.6	80363.3	78697	77404.3	0.262454	0.00271675	0.106328
Ttc19	Tetratricopeptide repeat protein 19, mitochondrial	TTC19_MOUSE	4	56380.3	64079.6	63984.3	61481.4	49003.3	50418	39234.7	46218.7	0.411674	0.0027593	0.107464
Srsf5	Serine/arginine-rich splicing factor 5	SRSF5_MOUSE	5	335532	364810	375011	358451	393586	409238	418751	407191	-0.183932	0.00284831	0.110389
Rbx1	E3 ubiquitin-protein ligase RBX1	RBX1_MOUSE	2	231797	237030	253548	240792	273544	286750	264733	275009	-0.191694	0.00289439	0.111152
Traf6	TNF receptor-associated factor 6	TRAF6_MOUSE	3	9281.72	8630.27	8026.49	8646.16	17483.4	12637.5	12368.1	14163	-0.711998	0.00289596	0.111152
Sptb	Spectrin beta chain, erythrocytic	SPTB1_MOUSE	45	447197	466615	462127	458646	419279	400627	424859	414921	0.144544	0.00294743	0.112583
Kctd4	BTB/POZ domain-containing protein KCTD4	KCTD4_MOUSE	1	10125.4	6603.52	4594.91	7107.95	14559.5	11435.7	17331.6	14442.3	-1.02279	0.00299374	0.113805
Lysmd2	LysM, putative peptidoglycan-binding, domain containing 2	A0A1L1SQI7_MOUSE;G3X915_MOUSE	1	81047.7	90913.1	83699.5	85220.1	66459.2	75048.3	66916.3	69474.6	0.294708	0.0031318	0.118486
Fbxo4	F-box only protein 4	FBX4_MOUSE	4	20666.8	26080.7	19736.4	22161.3	29230.2	30580.3	35962.8	31924.4	-0.526618	0.00317454	0.119221
Gtpbp4	GTP-binding protein 4	GTPB4_MOUSE	4	135605	160256	124448	140103	105136	122384	87488.6	105003	0.41606	0.00318121	0.119221
Tinagl1	Tubulointerstitial nephritis antigen-like	TINAL_MOUSE	13	106774	112660	118664	112699	99997.6	93549	91102.6	94883.1	0.248257	0.00323098	0.120517
Zfyve19	Abscission/NoCut checkpoint regulator	ANCHR_MOUSE	4	37479.7	35637.8	31455.3	34857.6	44659.8	44573.5	44611.9	44615.1	-0.356056	0.00326841	0.121344
Btbd8	BTB/POZ domain-containing protein 8	BTBD8_MOUSE	10	89055	97817.3	84722.8	90531.7	115400	103454	109770	109541	-0.274977	0.00330642	0.122184
Sparc	SPARC	SPRC_MOUSE	7	309903	289283	308668	302618	348063	336231	331286	338527	-0.161772	0.00334872	0.123174
Ptprt	Receptor-type tyrosine-protein phosphatase T	PTPRT_MOUSE	3	62105.8	56440.5	50218.7	56255	70542.3	67331.5	79579.7	72484.5	-0.365691	0.00338709	0.124011
Pals2	Protein PALS2	PALS2_MOUSE	13	1.96754e+06	2.01269e+06	1.95205e+06	1.97743e+06	2.10677e+06	2.11397e+06	2.10877e+06	2.10984e+06	-0.0935059	0.00340337	0.124036
Kcmf1	E3 ubiquitin-protein ligase KCMF1	KCMF1_MOUSE	2	193990	178561	191811	188121	163078	156784	170245	163369	0.203525	0.00343916	0.124768
Myo1d	Unconventional myosin-Id	MYO1D_MOUSE	12	292000	297942	277420	289121	325872	317582	321659	321704	-0.154064	0.00349365	0.125646
Tmem245	Transmembrane protein 245	TM245_MOUSE	2	40042.4	37677.4	39479.8	39066.5	54749.9	45489.4	49283.2	49840.8	-0.351395	0.00349501	0.125646
Srek1	Splicing regulatory glutamine/lysine-rich protein 1	SREK1_MOUSE	1	43366.9	36830.7	35083.3	38427	44785.6	54603.2	56496.6	51961.8	-0.435332	0.00351255	0.125708
Siae	Sialate O-acetylesterase	SIAE_MOUSE	2	12917.7	13877.7	11917.4	12904.3	23869	16422.5	19161.4	19817.6	-0.618939	0.00353549	0.125771
Atxn2l	Ataxin 2-like	A0A0U1RPL0_MOUSE	1	53924.1	59785.8	64888.8	59532.9	50959.8	43465.3	37468.2	43964.4	0.437349	0.00354598	0.125771
Dhdh	Trans-1,2-dihydrobenzene-1,2-diol dehydrogenase	DHDH_MOUSE	7	138677	145437	149797	144637	127711	118821	128056	124863	0.212092	0.00365413	0.129031
Cfap298	Cilia- and flagella-associated protein 298	CF298_MOUSE	1	70715.3	54465.2	60844.8	62008.4	93145	66756.7	102303	87401.6	-0.495195	0.00397156	0.139301
Ntaq1	Protein N-terminal glutamine amidohydrolase	NTAQ1_MOUSE	2	29942.6	27960.1	36638.4	31513.7	45112	40280.8	42237.3	42543.4	-0.432954	0.00398004	0.139301
Msn	Moesin	MOES_MOUSE	1	545530	532612	530445	536196	484349	501725	494453	493509	0.119683	0.00401749	0.139995
Gria3	Glutamate receptor	A2VDF5_MOUSE	1	52580.6	37385.6	49636.5	46534.3	59515.2	58776.6	87617.5	68636.5	-0.560682	0.00405936	0.140837
Slc4a1	Band 3 anion transport protein	B3AT_MOUSE	4	132383	127050	134168	131200	119151	106500	111824	112492	0.221953	0.00410208	0.141175
Ybx1	Y-box-binding protein 1	YBOX1_MOUSE	1	137737	143763	144426	141976	158924	164839	158096	160620	-0.178004	0.00410465	0.141175
Tsc22d1	TSC22 domain family protein 1	T22D1_MOUSE	3	151620	127095	125294	134670	155346	159515	203841	172901	-0.360517	0.00413736	0.141192
Ubtf	Upstream binding transcription factor, RNA polymerase I	A2AWT5_MOUSE;A2AWT6_MOUSE;A2AWT7_MOUSE;Q9DBH1_MOUSE	1	96924.3	113136	105875	105312	117824	127972	146710	130836	-0.313086	0.00414379	0.141192
Dbi	Acyl-CoA-binding protein	ACBP_MOUSE	2	1.11246e+07	1.12168e+07	1.11024e+07	1.11479e+07	1.18987e+07	1.1753e+07	1.30095e+07	1.22204e+07	-0.132516	0.00415844	0.141192
Med6	Mediator of RNA polymerase II transcription subunit 6	MED6_MOUSE	1	29129.4	15784.7	20945	21953.1	14172.2	13751.6	8851.89	12258.6	0.840633	0.00428388	0.144498
Slc27a1	Long-chain fatty acid transport protein 1	S27A1_MOUSE	21	203870	211375	210297	208514	239884	227524	230404	232604	-0.157731	0.00429221	0.144498
Nt5c3b	7-methylguanosine phosphate-specific 5'-nucleotidase	5NT3B_MOUSE	15	302251	296750	282966	293989	254055	262225	271317	262532	0.163266	0.00437071	0.146504
Calcrl	Calcitonin gene-related peptide type 1 receptor	CALRL_MOUSE	5	41281.3	38437.1	37080.6	38933	45718.6	52043.8	48895.4	48885.9	-0.328426	0.00438867	0.146504
Alg13	Putative bifunctional UDP-N-acetylglucosamine transferase and deubiquitinase ALG13	ALG13_MOUSE	3	27652	34608.1	28796.3	30352.1	45465	38085.1	39311.6	40953.9	-0.432203	0.00452435	0.150401
Mrm1	rRNA methyltransferase 1, mitochondrial	MRM1_MOUSE	2	10161.9	8587.74	7895.55	8881.73	12590.3	11807.4	35297.4	19898.3	-1.16374	0.00456469	0.15111
Acox1	Acyl-Coenzyme A oxidase 1, palmitoyl (Fragment)	A2A848_MOUSE	2	66603.2	72265.8	70853.5	69907.5	47714.4	62924.4	51104.8	53914.5	0.374773	0.00459189	0.15138
Med8	Mediator of RNA polymerase II transcription subunit 8	MED8_MOUSE	4	16580.3	17653.2	19380.8	17871.5	22977.3	23569.4	27138.9	24561.9	-0.458763	0.00475761	0.156195
Slc4a10	Sodium-driven chloride bicarbonate exchanger	S4A10_MOUSE	3	572054	542524	582709	565762	501659	527610	510958	513409	0.140087	0.00489538	0.159817
Zfand2b	AN1-type zinc finger protein 2B	ZFN2B_MOUSE	2	30145.6	28929.5	27399.3	28824.8	19751.6	22904.9	13478.5	18711.7	0.623372	0.00490816	0.159817
Nwd1	NACHT domain- and WD repeat-containing protein 1	NWD1_MOUSE	5	17067.2	13366.3	15786.1	15406.5	20381.8	22274.9	22459.3	21705.3	-0.494507	0.00499049	0.161569
Gltp	Glycolipid transfer protein domain-containing protein	Q3U011_MOUSE	2	159271	160580	120289	146713	125438	114107	94772.7	111439	0.396741	0.00500266	0.161569
Prdx4	Peroxiredoxin-4	PRDX4_MOUSE	5	616882	669036	649213	645044	570022	608228	530711	569654	0.179312	0.00503496	0.161954
Pno1	RNA-binding protein PNO1	PNO1_MOUSE	5	54470.1	59171.5	57331.6	56991.1	71407.5	63649	81728.8	72261.8	-0.342496	0.0051748	0.165782
Lhpp	Phospholysine phosphohistidine inorganic pyrophosphate phosphatase	LHPP_MOUSE	4	49130.9	49799.4	61978.9	53636.4	45327.3	35997.9	38349.9	39891.7	0.427124	0.00520124	0.165959
Mvp	Major vault protein	MVP_MOUSE	10	67809.7	68689	62583.3	66360.7	78307.2	76137.7	83477.5	79307.5	-0.257129	0.0053585	0.170293
Cotl1	Coactosin-like protein	COTL1_MOUSE	12	1.25003e+06	1.24825e+06	1.33593e+06	1.27807e+06	1.18916e+06	1.13625e+06	1.18468e+06	1.17003e+06	0.127417	0.00540699	0.170623
Rilpl1	RILP-like protein 1	RIPL1_MOUSE	6	44800	39371.8	42626.3	42266.1	34069.2	34797.1	29521.9	32796.1	0.365977	0.0054179	0.170623
Erc1	ELKS/Rab6-interacting/CAST family member 1	RB6I2_MOUSE	17	59639.7	50409.7	53307.8	54452.4	71459.6	60920	79697.2	70692.3	-0.376556	0.00543331	0.170623
Kcnab1	Voltage-gated potassium channel subunit beta-1	A0A5F8MPK0_MOUSE	3	122851	120121	125062	122678	110208	106876	95698	104260	0.234684	0.00545973	0.170721
Dhrs13	Dehydrogenase/reductase SDR family member 13	DHR13_MOUSE	14	116925	119658	118761	118448	105583	105658	102279	104507	0.180654	0.00547941	0.170721
TCAIM	T-cell activation inhibitor, mitochondrial	TCAIM_MOUSE	5	15873.6	13731.3	14598.6	14734.5	11365.3	8874.27	9349.9	9863.14	0.579078	0.00565058	0.175308
Mup11;Mup18;Mup6	Major urinary protein 18	MUP11_MOUSE;MUP18_MOUSE;MUP6_MOUSE	3	29408.4	63115.2	23389.5	38637.7	107061	74977.3	120509	100849	-1.38411	0.00567077	0.175308
Wwox	WW domain-containing oxidoreductase	WWOX_MOUSE	23	152672	146800	140577	146683	136017	113592	119175	122928	0.254885	0.00572652	0.176242
Snx6	Sorting nexin-6	SNX6_MOUSE	6	175168	182022	166258	174483	197477	196561	195829	196622	-0.172345	0.00576673	0.176242
Baalc	Brain and acute leukemia cytoplasmic protein	BAALC_MOUSE	2	47162.6	48941.8	47592.9	47899.1	34857.7	42489.2	32647.2	36664.7	0.385606	0.0057675	0.176242
Fubp3	Far upstream element (FUSE) binding protein 3	A2AJ72_MOUSE;Q3TIX6_MOUSE	6	512737	498833	570573	527381	623102	578626	590301	597343	-0.179715	0.00580378	0.176671
Bpgm	Bisphosphoglycerate mutase	PMGE_MOUSE	6	219171	225040	231850	225353	207968	193212	165319	188833	0.255081	0.00585497	0.177087
Uqcc3	Ubiquinol-cytochrome-c reductase complex assembly factor 3	UQCC3_MOUSE	5	48073.3	30653.5	50283.2	43003.3	47517.8	73126.7	81027	67223.8	-0.644524	0.00587613	0.177087
Pltp	Phospholipid transfer protein	PLTP_MOUSE	1	66623.9	62507.9	52847.5	60659.8	76091.2	79968	72453.7	76171	-0.328501	0.00590234	0.177087
Fga	Fibrinogen alpha chain	FIBA_MOUSE	13	156307	147540	174079	159308	186126	177717	207523	190455	-0.257629	0.00592455	0.177087
Nudcd1	NudC domain-containing protein 1	NUDC1_MOUSE	12	128944	110965	118790	119566	80238.1	100066	104365	94889.6	0.333487	0.00592889	0.177087
Pm20d1	N-fatty-acyl-amino acid synthase/hydrolase PM20D1	P20D1_MOUSE	2	44342.7	29797.9	46764	40301.5	28013	29224.6	26334.2	27857.3	0.532779	0.00604757	0.17931
Tprg1l	Tumor protein p63-regulated gene 1-like protein	TPRGL_MOUSE	8	384424	389566	405169	393053	357602	350158	366244	358001	0.134759	0.00604847	0.17931
Ykt6	Synaptobrevin homolog YKT6	YKT6_MOUSE	18	215992	220472	218282	218249	187995	195639	202643	195426	0.159353	0.00607673	0.179379
Mtrf1l	Peptide chain release factor 1-like, mitochondrial	RF1ML_MOUSE	5	15963.3	14510.7	16772.1	15748.7	20098.6	20944.9	26639.9	22561.1	-0.518604	0.00609597	0.179379
Mrpl16	Large ribosomal subunit protein uL16m	RM16_MOUSE	4	98275.6	102234	95448.7	98652.7	76425.5	90202.8	65713.4	77447.2	0.349145	0.00612782	0.179651
Sucla2	Succinate--CoA ligase [ADP-forming] subunit beta, mitochondrial	SUCB1_MOUSE	14	1.05184e+06	1.06785e+06	1.08372e+06	1.0678e+06	937847	947626	1.02967e+06	971714	0.136042	0.00619436	0.180934
Gpd1	Glycerol-3-phosphate dehydrogenase [NAD(+)], cytoplasmic	GPDA_MOUSE	42	1.79326e+06	1.86417e+06	1.83401e+06	1.83048e+06	1.53638e+06	1.64867e+06	1.76107e+06	1.64871e+06	0.150885	0.00639819	0.185751
Slc29a1	Equilibrative nucleoside transporter 1	S29A1_MOUSE	2	58114	51238.6	47382.4	52245	38449.2	39260.3	44420.6	40710	0.359908	0.00640603	0.185751
Phactr1	Phosphatase and actin regulator 1	PHAR1_MOUSE	3	139401	176251	149513	155055	212717	166794	203319	194277	-0.325332	0.00644878	0.186311
Gabrd	Gamma-aminobutyric acid receptor subunit delta	GBRD_MOUSE	11	154561	145368	147753	149228	162390	169923	176042	169452	-0.183358	0.00650556	0.187271
Atp2b2	Calcium-transporting ATPase	D5L240_MOUSE;F8WHB1_MOUSE	2	16306.3	11673.9	16362.2	14780.8	9927.89	10103.7	8141.79	9391.13	0.654354	0.00655087	0.187337
Ssh1	Protein phosphatase Slingshot homolog 1	SSH1_MOUSE	4	12578.7	13581.9	15277.4	13812.7	15977.2	23310.1	24127	21138.1	-0.613854	0.00655503	0.187337
Wrap73	WD repeat-containing protein WRAP73	WRP73_MOUSE	2	11946.9	7081.27	6819.85	8616	13466.3	13120.6	21009	15865.3	-0.880783	0.0066008	0.187969
Ddx24	ATP-dependent RNA helicase DDX24	DDX24_MOUSE	1	31114.5	40404.5	45902.8	39140.6	24856.1	30251	28116.3	27741.1	0.49664	0.00675814	0.191762
Rnpc3	RNA-binding region-containing protein 3	RNPC3_MOUSE	4	5157.82	3945.69	5064.27	4722.6	6253.84	8154.55	15190.9	9866.42	-1.06295	0.00690407	0.195206
Ahcyl2	Uncharacterized protein (Fragment)	Q3TMT7_MOUSE	1	695068	667532	665235	675945	622824	622294	633344	626154	0.110388	0.00693893	0.195496
Kcnc4	Potassium voltage-gated channel subfamily C member 4	KCNC4_MOUSE	1	27515	32201.5	35327	31681.2	20634.4	25695.1	22942.8	23090.8	0.456311	0.00700909	0.196775
Btbd9	BTB/POZ domain-containing protein 9	BTBD9_MOUSE	1	14932.4	14375.2	14818.1	14708.6	19401.6	18622.1	27429	21817.5	-0.568832	0.00723484	0.201171
Ssr1	Translocon-associated protein subunit alpha	SSRA_MOUSE	4	199134	202424	201898	201152	220033	217902	229838	222591	-0.14611	0.00725708	0.201171
Slc25a44	Solute carrier family 25 member 44	S2544_MOUSE	4	42602.1	32132.3	26066.7	33600.4	45034.4	52207.4	47006.3	48082.7	-0.517041	0.00726573	0.201171
Mtarc2	Mitochondrial amidoxime reducing component 2	MARC2_MOUSE	14	393020	406540	429252	409604	448318	458019	447890	451409	-0.140207	0.00727636	0.201171
Cacna2d2	Voltage-dependent calcium channel alpha2/delta-2 transcript variant 3	A0A411ACW5_MOUSE	1	222880	209869	195450	209400	232873	235918	249453	239415	-0.193252	0.00730382	0.201171
Pygm	Glycogen phosphorylase, muscle form	PYGM_MOUSE	7	1.36134e+06	1.24452e+06	1.3006e+06	1.30215e+06	1.16946e+06	1.21346e+06	1.19876e+06	1.19389e+06	0.125223	0.00735496	0.201171
Chgb	Secretogranin-1	SCG1_MOUSE	13	213988	224093	215599	217894	179665	187578	204835	190693	0.192375	0.0073554	0.201171
Ptrh2	Peptidyl-tRNA hydrolase 2, mitochondrial	PTH2_MOUSE	10	101623	103587	101000	102070	118704	113042	115146	115631	-0.179964	0.0074047	0.201171
Tsen15	tRNA splicing endonuclease subunit 15	E0CY96_MOUSE;G3X8S8_MOUSE	1	34002.4	32101.6	35694.7	33932.9	24869.9	26902.8	15490.3	22421	0.597835	0.0074064	0.201171
Extl2	Exostosin-like 2	EXTL2_MOUSE	1	198949	211804	207423	206059	187359	177449	140876	168561	0.289785	0.00743823	0.201171
Slc9a3	Sodium/hydrogen exchanger	A0A286YD40_MOUSE	4	48671.6	49609.5	58726.6	52335.9	60614.4	67026.8	69361.7	65667.6	-0.327381	0.0074442	0.201171
Rabl3	Rab-like protein 3	RABL3_MOUSE	2	6472.66	6528.34	5147.87	6049.63	5382.77	10302.9	34652.8	16779.5	-1.47178	0.00753678	0.202982
Anxa6	Annexin A6	ANXA6_MOUSE	43	789785	796488	792680	792984	751464	723847	744311	739874	0.100012	0.00761457	0.204384
Slc36a1	Proton-coupled amino acid transporter 1	S36A1_MOUSE	1	1025.06	2923.91	2294.43	2081.13	4526.44	7345.11	4249.2	5373.58	-1.36851	0.00765374	0.204515
Dus3l	tRNA-dihydrouridine(47) synthase [NAD(P)(+)]	A0A0R4IZY9_MOUSE	1	89377.3	92703.5	92143	91407.9	108957	99297.9	110044	106100	-0.215027	0.00767816	0.204515
Fcgrt	IgG receptor FcRn large subunit p51	FCGRN_MOUSE	4	13145.4	13122	15974.4	14080.6	20005.2	17466.6	26541.1	21337.6	-0.599692	0.00769666	0.204515
Med24	Mediator of RNA polymerase II transcription subunit 24	MED24_MOUSE	6	36067.3	19959.9	63098	39708.4	21802.4	25222.8	13700	20241.7	0.972112	0.00778314	0.206123
Trappc2l	Trafficking protein particle complex subunit 2-like protein	TPC2L_MOUSE	5	45428.9	38713.1	34143.6	39428.5	44606.7	55184.9	62603.7	54131.8	-0.457237	0.00784595	0.206976
Adipor1	Adiponectin receptor protein 1	PAQR1_MOUSE	1	44509.3	35838.6	43884.3	41410.7	29185.9	34683.7	21088	28319.2	0.548225	0.00786745	0.206976
Ncl	Nucleolin	NUCL_MOUSE	4	794887	800202	818312	804467	873319	842568	927094	880994	-0.131098	0.00796649	0.20889
Myh4	Myosin-4	MYH4_MOUSE	1	4165.29	5282.02	3406.4	4284.57	5100.6	25427.9	6131.03	12219.8	-1.512	0.00801215	0.209397
Brsk2	Serine/threonine-protein kinase BRSK2	BRSK2_MOUSE	15	103339	76259.9	93347.6	90982.1	77681	69805.1	65409.8	70965.3	0.358469	0.0082158	0.213509
Dbnl	Drebrin-like protein	DBNL_MOUSE	31	453047	431233	435551	439943	411498	404820	392472	402930	0.126788	0.00822326	0.213509
Fem1b	Protein fem-1 homolog B	FEM1B_MOUSE	3	10405.3	7497.7	14385	10762.7	12997.3	20946.9	24801.7	19582	-0.863486	0.00830749	0.214477
Focad	Focadhesin	FOCAD_MOUSE	6	39665.9	38542.9	41329	39845.9	25857.9	35311.7	20331.1	27166.9	0.552582	0.00831451	0.214477
Hmgb2	High mobility group protein B2	HMGB2_MOUSE	8	629717	649230	663479	647475	700814	688529	785925	725089	-0.163334	0.00841656	0.216406
Nipsnap1	Protein NipSnap homolog 1	NIPS1_MOUSE	5	815527	935133	927981	892880	819313	807641	723234	783396	0.188724	0.00848957	0.217429
Bcat1	branched-chain-amino-acid transaminase (Fragment)	B2KFA8_MOUSE	1	32788.1	34458.8	42670.6	36639.2	46467.8	52211.4	45425	48034.7	-0.39069	0.00851107	0.217429
Smpd3	Sphingomyelin phosphodiesterase 3	NSMA2_MOUSE	9	43119.5	49351.3	46282.5	46251.1	58316.8	57729.6	53254.8	56433.7	-0.28707	0.00856337	0.218064
Map1b	Microtubule-associated protein 1B	MAP1B_MOUSE	95	703003	710875	727797	713892	765136	755846	775721	765567	-0.100824	0.00869347	0.22067
Gemin4	Gem-associated protein 4	Q3URX8_MOUSE;Q6P6L6_MOUSE;Q8K1K1_MOUSE	3	7388.31	8278.14	10430.7	8699.05	13046.5	9120.75	38969.5	20378.9	-1.22815	0.00872552	0.220778
Plppr2	Phospholipid phosphatase related 2	A0A087WQF0_MOUSE	7	54586.4	49604.5	46523.2	50238.1	57846.8	61244.4	68471.7	62521	-0.31556	0.00883059	0.222727
Gng5	Guanine nucleotide-binding protein G(I)/G(S)/G(O) subunit gamma-5	GBG5_MOUSE	2	885383	691351	715055	763930	687997	576686	653938	639541	0.256404	0.0090141	0.226631
Lancl3	LanC-like protein 3	LANC3_MOUSE	5	39242	38077.1	40595.8	39305	33973.9	31139.3	28397	31170	0.334551	0.00904241	0.226631
Arnt2	Aryl hydrocarbon receptor nuclear translocator 2	ARNT2_MOUSE	1	5917.75	2874.45	5046.14	4612.78	17825.6	5611.86	9119.09	10852.2	-1.23428	0.00908996	0.227106
Nrn1	Neuritin	NRN1_MOUSE	2	158961	157301	149641	155301	134889	143774	129472	136045	0.190985	0.00919273	0.228954
Nrxn2	Neurexin-2-beta	NRX2B_MOUSE	3	31301.8	38184.9	37693	35726.5	48429.2	40401	53242.4	47357.5	-0.406598	0.00944943	0.234095
Lgi3	Leucine-rich repeat LGI family member 3	LGI3_MOUSE	3	158470	149379	152404	153418	177582	174560	165519	172554	-0.169581	0.00945809	0.234095
Ndufaf2	NADH dehydrogenase [ubiquinone] 1 alpha subcomplex assembly factor 2	NDUF2_MOUSE	1	160886	156513	155335	157578	139201	137049	145773	140674	0.163706	0.00954571	0.23553
Polr2d	DNA-directed RNA polymerase II subunit RPB4	RPB4_MOUSE	4	64307.7	60347.6	59129.5	61261.6	54431.3	50170.5	45510.2	50037.4	0.291978	0.00984827	0.242221
Phyhip	Phytanoyl-CoA hydroxylase-interacting protein	PHYIP_MOUSE	6	899784	870204	867429	879139	768370	771849	852353	797524	0.140563	0.00990929	0.242221
Spry2	Protein sprouty homolog 2	SPY2_MOUSE	4	46692.5	41252.2	30312.1	39418.9	32372.3	25414.1	17158	24981.4	0.658032	0.0099484	0.242221
Tbcc	Tubulin-specific chaperone C	TBCC_MOUSE	14	82569.5	75337.1	77068	78324.9	90306.6	97226.5	87892	91808.4	-0.229155	0.00999416	0.242221
Cds1	Phosphatidate cytidylyltransferase 1	CDS1_MOUSE	11	267567	254901	241609	254692	235825	216329	225251	225802	0.173699	0.0100627	0.242221
Zfp362	Zinc finger protein 362	B1ASA5_MOUSE;E9QA68_MOUSE	1	13802.8	7963.59	8117.14	9961.18	17570.9	18289.8	14085.7	16648.8	-0.741029	0.0100673	0.242221
Hykk	Hydroxylysine kinase	HYKK_MOUSE	5	19751.1	22660.3	17965.7	20125.7	26430.1	25773.9	27979	26727.7	-0.409297	0.010074	0.242221
Tbc1d25	TBC1 domain family member 25	TBC25_MOUSE	1	12131.2	8631.26	4493.18	8418.54	12039.7	16887.8	21007.9	16645.1	-0.983459	0.0101093	0.242221
Ntan1	Protein N-terminal asparagine amidohydrolase	NTAN1_MOUSE	1	12476.2	4868.56	7760.59	8368.44	11666.1	15562.8	23111.2	16780	-1.00371	0.0101203	0.242221
Eif2b1	Translation initiation factor eIF-2B subunit alpha	EI2BA_MOUSE	1	31505.8	32359.8	29360.3	31075.3	35888.1	39545.3	40905.4	38779.6	-0.319529	0.0101218	0.242221
Clybl	Citramalyl-CoA lyase, mitochondrial	CLYBL_MOUSE	12	139523	137121	137685	138110	151378	157567	151710	153552	-0.152908	0.0102323	0.242928
Slc25a25	Mitochondrial adenyl nucleotide antiporter SLC25A25	SCMC2_MOUSE	4	200000	206060	204101	203387	183552	186750	185631	185311	0.13428	0.0102428	0.242928
Ociad1	OCIA domain-containing protein 1	OCAD1_MOUSE	1	569641	557325	575468	567478	486621	512707	543621	514316	0.141908	0.0102771	0.242928
Rem2	GTP-binding protein REM 2	REM2_MOUSE	1	40318.4	32993.9	38389	37233.7	23534.7	22038.3	33129.6	26234.2	0.50516	0.0102898	0.242928
Emp2	Epithelial membrane protein 2	EMP2_MOUSE	1	82666.1	82505.4	79470.2	81547.3	68961.4	66514.1	41397.2	58957.6	0.467959	0.0103048	0.242928
Mog	Myelin-oligodendrocyte glycoprotein	MOG_MOUSE	18	1.95527e+06	2.00894e+06	1.9872e+06	1.9838e+06	2.21731e+06	2.0862e+06	2.08956e+06	2.13102e+06	-0.103276	0.0103917	0.242928
Dmtn	Dematin	DEMA_MOUSE	16	205308	218412	210752	211490	182916	199379	174443	185579	0.188557	0.0103932	0.242928
Aldh6a1	Methylmalonate-semialdehyde/malonate-semialdehyde dehydrogenase [acylating], mitochondrial	MMSA_MOUSE	34	576315	566736	583869	575640	614245	613319	679975	635846	-0.143511	0.010407	0.242928
Mrpl33	Large ribosomal subunit protein bL33m	RM33_MOUSE	4	17223	17828.3	15157.6	16736.3	20976.6	23756.7	22166.1	22299.8	-0.414052	0.0104477	0.242928
Kif3a	Kinesin-like protein KIF3A	KIF3A_MOUSE	9	107234	119535	106360	111043	97293.9	96308.6	93908.7	95837.1	0.212462	0.0104571	0.242928
Tab3	TGF-beta-activated kinase 1 and MAP3K7-binding protein 3	TAB3_MOUSE	5	16193	15901.5	14400.1	15498.2	25466.6	20800.9	18798.6	21688.7	-0.484845	0.010555	0.243901
Mef2a	Myocyte-specific enhancer factor 2A	MEF2A_MOUSE	5	84754.7	64418.9	50393	66522.2	98098.1	83128.9	92065.3	91097.4	-0.453575	0.0105874	0.243901
Clta	Clathrin light chain A	CLCA_MOUSE	11	1.28306e+06	1.27e+06	1.29641e+06	1.28316e+06	1.10364e+06	1.2045e+06	1.21837e+06	1.1755e+06	0.126419	0.0105911	0.243901
Ctnnd2	Catenin delta-2	CTND2_MOUSE	27	259863	263032	254471	259122	236013	241420	234361	237265	0.127134	0.0106255	0.243987
Fn3k	Fructosamine-3-kinase	FN3K_MOUSE	9	202767	215069	210691	209509	186391	191421	153378	177063	0.242746	0.0107127	0.24528
Banf1	Barrier-to-autointegration factor	BAF_MOUSE	10	1.04244e+06	1.00116e+06	1.04707e+06	1.03022e+06	1.09142e+06	1.09345e+06	1.1589e+06	1.11459e+06	-0.113558	0.0107897	0.246333
Trafd1	TRAF-type zinc finger domain-containing protein 1	TRAD1_MOUSE	2	25940.9	29628.8	25412	26993.9	17095.1	23446.2	14523.4	18354.9	0.55647	0.0109091	0.248346
Ube2g2	Ubiquitin-conjugating enzyme E2 G2	UB2G2_MOUSE	3	51349.6	65980.8	56367.7	57899.4	44933.1	49036.7	32873.9	42281.2	0.45353	0.0109942	0.249569
Ampd3	AMP deaminase 3	AMPD3_MOUSE	18	105358	96030.9	99693.1	100361	120754	121840	108227	116940	-0.220578	0.0113209	0.256253
Ighg1	Ig gamma-1 chain C region secreted form	IGH1M_MOUSE;IGHG1_MOUSE	3	19435.7	33704.1	34454.8	29198.2	19367.2	3921.99	15692	12993.7	1.16807	0.0114063	0.257453
Reep3	Receptor expression-enhancing protein 3	REEP3_MOUSE	4	39309.1	44381.9	40149.6	41280.2	58074.9	55987.5	44745	52935.8	-0.358795	0.0114763	0.258298
Ndufa7	NADH dehydrogenase [ubiquinone] 1 alpha subcomplex subunit 7	NDUA7_MOUSE	14	803575	816605	818453	812878	770018	707904	763176	747033	0.121867	0.0115386	0.258302
Coq8a	Atypical kinase COQ8A, mitochondrial	COQ8A_MOUSE	8	87258.2	90778.6	93885.5	90640.8	80295.2	78890.4	78533.8	79239.8	0.193935	0.0116054	0.258302
Nudt15	Nucleotide triphosphate diphosphatase NUDT15	NUD15_MOUSE	3	13161.2	31397.4	18295	20951.2	36532	29375.5	39768	35225.2	-0.749575	0.0116119	0.258302
Serpina6	Corticosteroid-binding globulin	CBG_MOUSE	2	27613.5	21310.1	20439.4	23121	16409.8	15451.3	17800.5	16553.9	0.482035	0.0116367	0.258302
Gng3	Guanine nucleotide-binding protein G(I)/G(S)/G(O) subunit gamma-3	GBG3_MOUSE	9	1.47379e+06	1.46759e+06	1.45166e+06	1.46435e+06	1.56311e+06	1.60593e+06	1.52089e+06	1.56331e+06	-0.0943436	0.011639	0.258302
Ppcdc	Phosphopantothenoylcysteine decarboxylase	COAC_MOUSE	4	30939.1	27417.1	26424.3	28260.1	24991.8	17202.3	16364.7	19519.6	0.533845	0.0116893	0.258696
Atp2b2	Plasma membrane calcium-transporting ATPase 2	AT2B2_MOUSE	59	359665	403381	443770	402272	343564	363721	338860	348715	0.206123	0.011751	0.259339
Icam2	Intercellular adhesion molecule 2	ICAM2_MOUSE	1	21423.7	13942	12866.2	16077.3	56971.8	21541.4	18033.4	32182.2	-1.00124	0.0118166	0.260064
Dnmt3a	DNA (cytosine-5)-methyltransferase 3A	DNM3A_MOUSE	3	185271	192994	162042	180102	228881	221002	191235	213706	-0.246813	0.0119588	0.262466
Mtnd5	NADH-ubiquinone oxidoreductase chain 5	NU5M_MOUSE	1	363782	317079	298820	326560	292694	289693	241283	274557	0.250245	0.0120614	0.263989
Vwf	von Willebrand factor	VWF_MOUSE	4	19097.6	18342.7	17067.2	18169.2	20656.1	25453.5	30248.7	25452.7	-0.486327	0.0121893	0.264509
Rtn4	Reticulon	Q8K3G7_MOUSE	1	44217.5	54878.6	34985.6	44693.9	28669.8	34936.1	12269.3	25291.7	0.821413	0.0122156	0.264509
Dgki	Diacylglycerol kinase iota	DGKI_MOUSE	10	29193.5	34080.9	27562.4	30278.9	21632.3	25092.7	22438.5	23054.5	0.393266	0.0122697	0.264509
Fxyd1	Phospholemman	PLM_MOUSE	1	1.88358e+06	1.65314e+06	1.68129e+06	1.73934e+06	1.59221e+06	1.55569e+06	1.5856e+06	1.57783e+06	0.140594	0.0122752	0.264509
1600014C10Rik	RIKEN cDNA 1600014C10 gene	A0A0U1RNT4_MOUSE;J3QPY0_MOUSE	2	65117.9	60970.8	69338.7	65142.4	57238.2	50679.3	54566.9	54161.5	0.266331	0.0122805	0.264509
Thsd7a	Thrombospondin type-1 domain-containing protein 7A	THS7A_MOUSE	38	81856.9	73861.3	83492	79736.7	88125	99472.5	95036.7	94211.4	-0.240657	0.0122849	0.264509
Ubtf	Nucleolar transcription factor 1	UBF1_MOUSE	1	118583	119158	117590	118444	130847	134458	130078	131794	-0.154088	0.0123491	0.265172
As3mt	Arsenite methyltransferase	AS3MT_MOUSE	9	74270.5	64871.9	70322.7	69821.7	56345.5	58890	60960	58731.8	0.249533	0.0124654	0.266751
Mfsd4a	Major facilitator superfamily domain-containing protein 4A	MFD4A_MOUSE	2	15081.2	19045.9	23665.5	19264.2	14034.5	12436.4	6610.33	11027.1	0.804872	0.0124898	0.266751
Dbr1	Lariat debranching enzyme	DBR1_MOUSE	1	34857	37350	36819.7	36342.2	44970.4	41270.6	46350.3	44197.1	-0.282305	0.0125384	0.267072
Kif13a	Kinesin-like protein KIF13A	KI13A_MOUSE	2	98279.6	101576	133738	111198	83319.4	99452.7	71273.7	84681.9	0.393003	0.0127266	0.270356
Ufm1	Ubiquitin-fold modifier 1	UFM1_MOUSE	1	97451.6	129958	121267	116225	142767	148262	135036	142021	-0.289184	0.0128045	0.270879
Sqor	Sulfide:quinone oxidoreductase, mitochondrial	SQOR_MOUSE	4	46121.8	45151.4	40769	44014.1	58900.8	48228.3	57746.3	54958.4	-0.320376	0.0128194	0.270879
Cbfa2t2	Protein CBFA2T2	MTG8R_MOUSE	1	10819.3	9107.04	12899.4	10941.9	12954	17849.1	20493.3	17098.8	-0.64403	0.012871	0.271247
Pik3c2a	Phosphatidylinositol 4-phosphate 3-kinase C2 domain-containing subunit alpha	P3C2A_MOUSE	3	30019.5	26839.4	14795	23884.6	38472.8	28949.6	49656.5	39026.3	-0.708365	0.0130681	0.274243
Tns1	Tensin-1	TENS1_MOUSE	16	117356	119977	120737	119356	109852	105326	102747	105975	0.171554	0.0130822	0.274243
Aco2	Aconitase 2, mitochondrial (Fragment)	A0A2R8VJW0_MOUSE	2	46214.4	38481.6	37254.8	40650.3	34971.8	29826.1	22616.3	29138	0.480362	0.0132231	0.275812
Derpc	Decreased expression in renal and prostate cancer protein	DERPC_MOUSE	13	63030.3	70635.7	67390.7	67018.9	57346.4	55799.1	57968.8	57038.1	0.232642	0.0132265	0.275812
Hnrnpa0	Heterogeneous nuclear ribonucleoprotein A0	ROA0_MOUSE	18	561431	566258	484568	537419	584664	605323	631098	607028	-0.175717	0.0133557	0.277779
Plp1	Myelin proteolipid protein	MYPR_MOUSE	17	2.67613e+07	2.51964e+07	2.4741e+07	2.55662e+07	2.68748e+07	2.71928e+07	3.01317e+07	2.80664e+07	-0.134605	0.0134165	0.278313
Lama4	Laminin subunit alpha-4	LAMA4_MOUSE	2	499174	513246	424690	479037	557041	575951	516755	549916	-0.199073	0.013581	0.280992
Zc3h11a	Zinc finger CCCH domain-containing protein 11A	ZC11A_MOUSE	6	16944	17962.8	17086.4	17331.1	22826.9	20348.4	27144.1	23439.8	-0.435599	0.0136355	0.28106
Siah1a	E3 ubiquitin-protein ligase SIAH1A	SIA1A_MOUSE	2	11401.8	8885.47	2671.13	7652.81	14872.2	18369.7	16316.8	16519.6	-1.11011	0.013655	0.28106
Atp2b4	Calcium-transporting ATPase	D1FNM8_MOUSE;E9Q828_MOUSE;F7AAP4_MOUSE;H2BL43_MOUSE;Q6Q476_MOUSE	7	266445	263057	290348	273283	237990	245779	251411	245060	0.15726	0.0136932	0.281118
Acy1	N-acyl-aliphatic-L-amino acid amidohydrolase (Fragment)	A0A087WPX1_MOUSE;A0A0R4J050_MOUSE;A0A1L1SRC1_MOUSE;A0A1L1SRW7_MOUSE;A0A1L1SS90_MOUSE	1	138045	137605	135370	137006	126016	123417	119457	122963	0.156018	0.013734	0.281229
Sfxn5	Sideroflexin-5	SFXN5_MOUSE	9	1.01847e+06	1.04762e+06	1.08818e+06	1.05142e+06	1.11755e+06	1.11565e+06	1.25431e+06	1.1625e+06	-0.14489	0.0137824	0.281493
Hspa12a	Heat shock 70 kDa protein 12A	HS12A_MOUSE	26	475791	511354	502082	496409	463719	452298	454874	456964	0.11945	0.0138559	0.282218
Nol11	Nucleolar protein 11	NOL11_MOUSE	2	4887.76	4589.62	6984.02	5487.14	8217.2	9149.34	9643.1	9003.21	-0.714387	0.0139233	0.282218
Islr	Immunoglobulin superfamily containing leucine-rich repeat protein	ISLR_MOUSE	1	9651.33	12798.5	13020.3	11823.4	8216.22	2019.16	5711	5315.46	1.15337	0.0139506	0.282218
Pcsk2	Neuroendocrine convertase 2	NEC2_MOUSE	8	35964.8	44032.7	30656.6	36884.7	23821.8	22887.2	31730.2	26146.4	0.49641	0.0139619	0.282218
Tmed7	Transmembrane p24 trafficking protein 7	D3YZZ5_MOUSE;E9Q7G1_MOUSE	8	157225	136688	146976	146963	132335	127621	101401	120453	0.286988	0.0139955	0.282218
Snta1	Syntrophin, acidic 1	A2AKD7_MOUSE;Q3UVD6_MOUSE	1	117302	99843.1	98864.1	105337	93444.9	88813.7	72075.3	84777.9	0.313245	0.0141071	0.283228
Mpz	Myelin protein P0	MYP0_MOUSE	3	17261.4	20760.1	12441.1	16820.9	17672.2	37741	28987.5	28133.6	-0.742039	0.0141168	0.283228
Map2k1	Dual specificity mitogen-activated protein kinase kinase 1	MP2K1_MOUSE	3	671146	712300	689577	691008	653592	636465	634967	641675	0.10686	0.014359	0.287361
Fry	Protein furry homolog	FRY_MOUSE	37	235527	237243	228063	233611	215006	216548	196840	209464	0.157402	0.0144311	0.287428
Emilin1	EMILIN-1	EMIL1_MOUSE	4	4812.85	5032.76	9104.21	6316.61	5987.41	20649.1	14644	13760.2	-1.12328	0.0144347	0.287428
Nap1l5	Nucleosome assembly protein 1-like 5	NP1L5_MOUSE	6	86819.6	85325.4	89774	87306.4	80640.3	73274.6	68605.8	74173.6	0.235182	0.0146173	0.290335
Tagln2	Transgelin-2	TAGL2_MOUSE	7	121504	119939	124900	122114	113277	106960	102101	107446	0.184618	0.0148105	0.293439
Cacng2	Voltage-dependent calcium channel gamma-2 subunit	CCG2_MOUSE	14	223580	216193	206845	215539	202054	191502	180686	191414	0.171254	0.0149601	0.295666
Sphkap	A-kinase anchor protein SPHKAP	SPKAP_MOUSE	50	127595	130567	137657	131940	116996	114891	120080	117322	0.1694	0.0150382	0.29605
Cdk13	Cyclin-dependent kinase 13	CDK13_MOUSE	3	52795.5	49732.1	51824.2	51450.6	60372.5	57421	65478.4	61090.7	-0.247764	0.015054	0.29605
Pbxip1	Pre-B-cell leukemia transcription factor-interacting protein 1	PBIP1_MOUSE	10	28906.7	27380.5	31043.4	29110.2	41961	45770.4	30662.4	39464.6	-0.439036	0.0152827	0.299283
Vgf	Neurosecretory protein VGF	VGF_MOUSE	19	56257	62408	59046.9	59237.3	52892.7	49193.5	44786.6	48957.6	0.274974	0.0153043	0.299283
Gpx3	Glutathione peroxidase 3	GPX3_MOUSE	3	19774.8	9282.12	16741.9	15266.3	11338.7	7602.43	5192.2	8044.45	0.924282	0.0153314	0.299283
Rprd1a	Regulation of nuclear pre-mRNA domain-containing protein 1A	RPR1A_MOUSE	13	263293	254131	262122	259849	274887	318485	285138	292837	-0.172425	0.015431	0.300426
Rab9b	Ras-related protein Rab-9B	RAB9B_MOUSE	10	51325.9	45369	53455.9	50050.3	38396.1	44599.1	36988.9	39994.7	0.323569	0.0154656	0.300426
Ascc1	Activating signal cointegrator 1 complex subunit 1	ASCC1_MOUSE	2	6718.08	8074.37	5785.44	6859.3	6750.34	14144	18079.1	12991.2	-0.921397	0.0156183	0.302652
Pggt1b	Geranylgeranyl transferase type-1 subunit beta	PGTB1_MOUSE	2	20016.3	23263.7	17244.5	20174.8	14664.7	15878.2	11686.1	14076.4	0.519282	0.0158554	0.306499
Afap1	Actin filament-associated protein 1	AFAP1_MOUSE	2	13359.3	20191.4	16983.6	16844.8	27750.5	19697.7	26835.4	24761.2	-0.55578	0.0159247	0.307092
Prpf39	Pre-mRNA-processing factor 39	PRP39_MOUSE	1	31310.6	35705.1	31456.3	32824	17737.1	19564.6	30231	22510.9	0.544129	0.016079	0.309316
Smyd3	Histone-lysine N-methyltransferase SMYD3	SMYD3_MOUSE	2	69974.1	58065.7	73423.9	67154.6	60163.1	50798.6	37773.9	49578.5	0.43777	0.0162152	0.311184
Lpgat1	Acyl-CoA:lysophosphatidylglycerol acyltransferase 1	LGAT1_MOUSE	11	295911	305998	280749	294219	261960	265316	274109	267129	0.139358	0.0162865	0.311798
Vamp2	Vesicle-associated membrane protein 2	VAMP2_MOUSE	3	1.9087e+06	1.71716e+06	1.88559e+06	1.83715e+06	1.63473e+06	1.51875e+06	1.77808e+06	1.64385e+06	0.160386	0.0163845	0.312509
Tpd52l2	Tumor protein D52-like 2 (Fragment)	F6VQ81_MOUSE	4	101126	111852	95391.3	102790	92667.2	87428.5	75179.8	85091.8	0.272606	0.0164676	0.312509
Tle5	TLE family member 5	TLE5_MOUSE	3	129252	134488	134794	132845	168606	144477	146319	153134	-0.205053	0.0164739	0.312509
Rab18	Ras-related protein Rab-18	RAB18_MOUSE	11	230131	229971	239150	233084	218400	207798	211982	212727	0.131848	0.0164883	0.312509
Grcc10	Protein C10	C10_MOUSE	6	107379	107932	113773	109695	123429	124154	120749	122777	-0.162551	0.016554	0.312509
Tmem266	Transmembrane protein 266	TM266_MOUSE	3	80256.3	80702.2	82640.9	81199.8	73394.4	71386.5	64643.6	69808.2	0.21808	0.0165596	0.312509
Slc8a1	J domain-containing protein (Fragment)	Q8BXB3_MOUSE	3	56057.9	65780	69064.7	63634.2	71763.4	82028.6	78449.6	77413.8	-0.282789	0.0166754	0.313355
Surf4	Surfeit locus protein 4	SURF4_MOUSE	2	274683	283490	282527	280233	262128	254894	258783	258602	0.115898	0.0166833	0.313355
Tsc2	TSC complex subunit 2	A0A2I3BPP1_MOUSE;A0A2I3BRT5_MOUSE;Q3TCQ7_MOUSE;Q3UG88_MOUSE;Q3UHB2_MOUSE;Q7TT21_MOUSE	1	56320.1	50855.8	45948.1	51041.3	42089.8	43626	35297.4	40337.7	0.339537	0.0167866	0.314494
Trim9	RING-type E3 ubiquitin transferase	Q3TR28_MOUSE	1	152440	138394	149384	146739	134835	128621	125688	129715	0.177916	0.0168272	0.314494
Cyb5b	Cytochrome b5 type B	CYB5B_MOUSE	4	539339	502547	560629	534172	440101	517641	458030	471924	0.178749	0.0169297	0.314494
Dnm1	dynamin GTPase	A0A0J9YUN4_MOUSE	5	682669	708196	664021	684962	608195	588753	664687	620545	0.142488	0.0169747	0.314494
Eif1b	Eukaryotic translation initiation factor 1b	EIF1B_MOUSE	2	11789.2	16073.6	16314.9	14725.9	8181.81	11212.9	9998.67	9797.78	0.587825	0.017023	0.314494
Pdxdc1	Pyridoxal-dependent decarboxylase domain containing 1	A0A0R4J034_MOUSE	2	23845.4	20632.5	20654.9	21711	13757.3	15147.7	18523.1	15809.3	0.457648	0.0170421	0.314494
Abcf2	ATP-binding cassette sub-family F member 2	ABCF2_MOUSE	25	162633	153950	163856	160146	138854	150976	131694	140508	0.188738	0.0170582	0.314494
Nme2	Nucleoside diphosphate kinase B	NDKB_MOUSE	8	1.75234e+06	1.82167e+06	1.7807e+06	1.78491e+06	1.65409e+06	1.68374e+06	1.28026e+06	1.53936e+06	0.213514	0.0170898	0.314494
Fbxo6	F-box only protein 6	FBX6_MOUSE	3	74898.3	91858.7	73112.7	79956.6	68176.8	67694.3	53618.7	63163.3	0.340131	0.0171233	0.314494
Ctnnd2	Catenin (cadherin associated protein), delta 2	B7ZNF6_MOUSE;E9QKH8_MOUSE	1	37238.2	35808	36170.1	36405.4	20319.8	3309.73	4098.45	9242.67	1.97777	0.0171398	0.314494
Sbk1	Serine/threonine-protein kinase SBK1	SBK1_MOUSE	2	23742.9	21579.1	28214.1	24512.1	31566.1	28938.7	39638.1	33381	-0.445534	0.01718	0.314505
Eif4g2	MI domain-containing protein (Fragment)	Q3U9U9_MOUSE	2	68488.8	65849.2	57228.9	63855.6	75242.7	76075.6	76021.9	75780.1	-0.247005	0.0173688	0.316648
Sobp	Sine oculis-binding protein homolog	SOBP_MOUSE	2	3419.17	2004.99	5584	3669.38	5137.96	8389.2	10315.8	7947.64	-1.11499	0.0174098	0.316648
Slc25a33	Solute carrier family 25 member 33	S2533_MOUSE	3	10140.2	10102.1	12192.3	10811.6	16653.6	11749.2	24933.8	17778.9	-0.717591	0.0174166	0.316648
Traf2	TNF receptor-associated factor 2	TRAF2_MOUSE	2	5395.36	9555.12	5031.04	6660.51	7920.29	11953.3	18829.8	12901.1	-0.953792	0.0175018	0.317055
Tagln3	Transgelin-3	TAGL3_MOUSE	5	1.61215e+06	1.60867e+06	1.65672e+06	1.62585e+06	1.45094e+06	1.43928e+06	1.5955e+06	1.49524e+06	0.120815	0.0175189	0.317055
Mrps24	Small ribosomal subunit protein uS3m	RT24_MOUSE	4	146398	105886	96555.6	116280	136761	145523	166082	149455	-0.36211	0.0176145	0.318062
Gpx4	Glutathione peroxidase	S4R1E5_MOUSE	1	62991.9	40130.5	54401.7	52508	38221.1	33410.9	43567	38399.7	0.451444	0.0176706	0.318351
Col1a2	Collagen alpha-2(I) chain	CO1A2_MOUSE	6	143668	110369	191938	148658	184991	225696	180520	197069	-0.406702	0.0177592	0.318662
Kcnj12	ATP-sensitive inward rectifier potassium channel 12	KCJ12_MOUSE	2	26002	20984.7	21477.8	22821.5	17966.2	16588.1	17409.6	17321.3	0.397849	0.017768	0.318662
Cisd1	CDGSH iron-sulfur domain-containing protein 1	CISD1_MOUSE	16	3.21357e+06	3.25396e+06	3.08684e+06	3.18479e+06	3.34359e+06	3.34556e+06	3.56252e+06	3.41722e+06	-0.101625	0.0179892	0.321901
Etv1	ETS translocation variant 1	ETV1_MOUSE	1	20050.8	24017.4	23522.5	22530.2	18681.9	16850.4	14165.7	16566	0.443636	0.0180665	0.322559
Znf629	Zinc finger protein 629	ZN629_MOUSE	3	11678.8	8061.51	10604	10114.7	16210.2	16134.6	12727.8	15024.2	-0.57083	0.018298	0.325959
Nab2	NGFI-A-binding protein 2	NAB2_MOUSE	8	220896	215361	221962	219406	193105	186300	209750	196385	0.159921	0.0185326	0.328759
Ndufb9	NADH dehydrogenase [ubiquinone] 1 beta subcomplex subunit 9	NDUB9_MOUSE	11	1.18077e+06	1.16569e+06	1.22185e+06	1.18944e+06	1.1311e+06	1.10745e+06	1.11644e+06	1.11833e+06	0.0889311	0.0185379	0.328759
Kiaa0513	Uncharacterized protein KIAA0513	K0513_MOUSE	17	499675	508982	501288	503315	460877	484939	441471	462429	0.12223	0.0187108	0.330003
Fat1	FAT atypical cadherin 1	A0A087WRT4_MOUSE;A0A1L1SQU7_MOUSE;F2Z4A3_MOUSE	70	311784	319291	302182	311086	347160	324209	355748	342372	-0.138252	0.0187503	0.330003
Ifi47;Irgd;OTTMUSWSBG00059284	Immunity related GTPase family D	A0A1G5SK64_MOUSE;Q3U0K0_MOUSE;Q61635_MOUSE;Q99M59_MOUSE;U5NG85_MUSMM	2	18701.4	7765.76	11083.4	12516.9	7173.09	7292.85	6691.43	7052.46	0.827675	0.0187614	0.330003
Xpnpep1	X-prolyl aminopeptidase (aminopeptidase P) 1, soluble	Q3UE92_MOUSE;S4R1I3_MOUSE	1	33115.3	35866.3	34917.1	34632.9	27399.5	26621.8	13046	22355.8	0.631496	0.0187892	0.330003
Tmem151b	Transmembrane protein 151B	T151B_MOUSE	4	14066	11436.5	8271.24	11257.9	6955.81	7664.54	6719.5	7113.29	0.66235	0.0189368	0.330003
Phf14	PHD finger protein 14	PHF14_MOUSE	3	41312.9	36015.7	38300.3	38543	45542.6	44889.9	49449.6	46627.4	-0.27471	0.018986	0.330003
Msh6	DNA mismatch repair protein Msh6	MSH6_MOUSE	7	156354	151694	150190	152746	138447	140107	137665	138740	0.138754	0.0189903	0.330003
Serpina3k	Serine (or cysteine) peptidase inhibitor, clade A, member 3K	A0A0R4J0I1_MOUSE	5	181234	146324	163507	163689	180098	185865	220353	195439	-0.255763	0.0190507	0.330003
Suclg2	Succinate-Coenzyme A ligase, GDP-forming, beta subunit (Fragment)	A0A0N4SWD1_MOUSE	1	182735	180090	191252	184692	203967	196801	217045	205938	-0.157084	0.0190674	0.330003
Ogfrl1	Opioid growth factor receptor-like protein 1	OGRL1_MOUSE	8	54543	60743.3	53729.9	56338.7	50492.8	41657.1	46174.6	46108.2	0.289104	0.0190714	0.330003
Brd2	Bromodomain-containing protein 2	BRD2_MOUSE	5	41436.1	40966.3	40014.6	40805.7	49072.2	45145.3	52732.9	48983.5	-0.263525	0.0190905	0.330003
Crh	Corticoliberin	CRF_MOUSE	5	39005.5	38529.1	51900.7	43145.1	33758.6	34910.5	30760.2	33143.1	0.38049	0.01911	0.330003
Rbm5	RNA-binding protein 5	RBM5_MOUSE	3	54236.5	39207.6	43401.9	45615.3	37739.3	35625.2	31640.8	35001.8	0.38209	0.0191971	0.330003
Als2	Alsin	ALS2_MOUSE	35	172028	158921	155385	162111	144610	143780	146245	144878	0.16214	0.0192008	0.330003
Rpl7	Large ribosomal subunit protein uL30	RL7_MOUSE	20	656275	676638	637231	656715	620449	591634	615676	609253	0.108226	0.0193174	0.330003
Cd2bp2	CD2 antigen cytoplasmic tail-binding protein 2	CD2B2_MOUSE	2	106451	84733.9	93981.2	95055.5	111991	112327	112570	112296	-0.240464	0.0193396	0.330003
Aspa	Aspartoacylase	ACY2_MOUSE	3	241448	264745	250854	252349	316604	276670	268847	287374	-0.187509	0.0193466	0.330003
Serpinb6	Serpin B6	SPB6_MOUSE	10	270457	253042	254135	259211	233059	241048	235724	236610	0.131617	0.0193952	0.330003
Carmil2	Capping protein regulator and myosin 1 linker 2	S0DHL8_MOUSE	2	86530.8	80907.9	76393.2	81277.3	91662.4	90339.9	115236	99079.4	-0.285732	0.0193973	0.330003
Msrb1	Methionine-R-sulfoxide reductase B1	MSRB1_MOUSE	1	43726.7	29315.2	44665.9	39235.9	30639	30278.6	22012.3	27643.3	0.505247	0.0195132	0.331266
Bet1l	BET1-like protein	BET1L_MOUSE	1	53950.7	68164.8	50411.1	57508.8	47479.5	42577	46209.9	45422.1	0.340389	0.0196568	0.332992
2310061I04Rik	2310061I04Rik protein (Fragment)	A0PJN6_MOUSE;B8JJ66_MOUSE;B8JJ69_MOUSE;Q3TA61_MOUSE;Q3UM69_MOUSE;Q497V8_MOUSE	6	263864	247690	260970	257508	225480	244903	227584	232656	0.146421	0.0197679	0.333121
Gabra6	Gamma-aminobutyric acid receptor subunit alpha-6	GBRA6_MOUSE	12	187937	193298	189846	190360	209074	225687	201521	212094	-0.155971	0.0198003	0.333121
Ergic1	Endoplasmic reticulum-Golgi intermediate compartment protein 1	ERGI1_MOUSE	6	282366	275934	273729	277343	261261	256060	236318	251213	0.14276	0.0198399	0.333121
Ing1	Inhibitor of growth protein 1	ING1_MOUSE	2	33663.4	26975.9	33978.4	31539.2	46172.8	39416.1	36931.8	40840.2	-0.372845	0.0198521	0.333121
Ctsh	Pro-cathepsin H	CATH_MOUSE	2	21081.7	14875.7	6892.37	14283.3	9272.13	6861.02	6211.09	7448.08	0.939386	0.0198849	0.333121
Mplkip	M-phase-specific PLK1-interacting protein	MPLKI_MOUSE	1	9792.28	9025.93	12285	10367.7	9676.2	16755.7	32637.9	19689.9	-0.925357	0.019916	0.333121
Mtpap	Poly(A) RNA polymerase, mitochondrial	PAPD1_MOUSE	1	152791	153644	149856	152097	137843	141718	131414	136992	0.150901	0.0201096	0.335653
Hmgb1	High mobility group protein B1	HMGB1_MOUSE	1	3.40637e+06	3.48309e+06	3.57936e+06	3.48961e+06	3.62981e+06	3.68376e+06	3.992e+06	3.76853e+06	-0.110936	0.0201896	0.335734
Egfr	Epidermal growth factor receptor	EGFR_MOUSE	16	40920.6	35874.2	38425.2	38406.7	48598.3	43521.5	47065.6	46395.1	-0.272616	0.020199	0.335734
Ypel5	Protein yippee-like 5	YPEL5_MOUSE	1	14560.8	12849	15734.7	14381.5	41360.3	17618.4	16337.6	25105.4	-0.803788	0.0202808	0.335942
Ifit3	Interferon-induced protein with tetratricopeptide repeats 3	IFIT3_MOUSE	4	17417.1	20834.3	20849.3	19700.3	27456.5	21788.8	32428.9	27224.8	-0.466704	0.0202961	0.335942
Ttc9	Tetratricopeptide repeat protein 9A	TTC9A_MOUSE	11	110909	121524	108354	113596	129153	125101	133003	129086	-0.18442	0.0204112	0.337146
Opa1	OPA1, mitochondrial dynamin like GTPase (Fragment)	F6U775_MOUSE;Q8BK99_MOUSE	3	1.0304e+06	1.03414e+06	1.01251e+06	1.02568e+06	967673	953459	983910	968347	0.0829903	0.0204671	0.337368
Cd81	CD81 antigen	CD81_MOUSE	4	1.72759e+06	1.66904e+06	1.57448e+06	1.65704e+06	1.70788e+06	1.80138e+06	2.0991e+06	1.86945e+06	-0.174011	0.0205476	0.337993
Acta2	Actin, aortic smooth muscle	ACTA_MOUSE	2	5.5678e+06	6.09243e+06	6.54458e+06	6.06827e+06	5.94012e+06	5.28741e+06	4.76145e+06	5.32966e+06	0.187241	0.0206504	0.338336
Pyurf	Protein preY, mitochondrial	PREY_MOUSE	2	163076	147096	148054	152742	142075	129718	131491	134428	0.184269	0.0206536	0.338336
Ndufaf8	NADH dehydrogenase [ubiquinone] 1 alpha subcomplex assembly factor 8	NDUF8_MOUSE	1	6260.75	4464	6728.19	5817.65	8635.04	7481.16	15103.5	10406.6	-0.838988	0.0206973	0.338354
Mrpl54	Large ribosomal subunit protein mL54	RM54_MOUSE	4	81093.1	82878.3	94851.4	86274.3	72518.4	78098.7	64133.1	71583.4	0.269305	0.0208179	0.339626
Ca4	Carbonic anhydrase 4	CAH4_MOUSE	13	980990	957132	1.02236e+06	986828	1.06641e+06	1.02211e+06	1.15452e+06	1.08101e+06	-0.131514	0.0210232	0.341934
Sms	Spermine synthase	SPSY_MOUSE	14	262285	281367	301666	281773	257163	241927	255707	251599	0.163406	0.0210454	0.341934
Spry4	Protein sprouty homolog 4	SPY4_MOUSE	4	18675.8	12849	14637.8	15387.5	22856.4	16777.4	32175.2	23936.3	-0.637439	0.021309	0.34551
Nr3c1	Glucocorticoid receptor	GCR_MOUSE	1	21273.9	22332.9	22366.2	21991	25432.2	29740.3	27364.6	27512.4	-0.323167	0.0213891	0.345961
Uap1l1	UDP-N-acetylhexosamine pyrophosphorylase-like protein 1	UAP1L_MOUSE	22	75692.8	81804.1	80581.2	79359.3	66573.3	64242.6	73313.5	68043.1	0.221951	0.0214239	0.345961
Cdc42ep2	Cdc42 effector protein 2	BORG1_MOUSE	6	25018.4	39394.6	31998.2	32137	55345.7	33350.7	50794.9	46497.1	-0.532904	0.0215085	0.346316
Igkc	Immunoglobulin kappa constant	IGKC_MOUSE	3	20033	22633.6	18014	20226.9	15967.4	9051.73	14965.3	13328.1	0.601799	0.0215331	0.346316
Abcc8	ATP-binding cassette, sub-family C (CFTR/MRP), member 8	B2RUS7_MOUSE	7	42828.8	45058.4	47239.4	45042.2	37359.9	37381.2	39221.1	37987.4	0.245756	0.0216677	0.346883
Pkia	cAMP-dependent protein kinase inhibitor alpha	IPKA_MOUSE	3	131828	123736	135151	130238	99586.6	97474	126941	108000	0.270116	0.0216799	0.346883
Zfp512b	Zinc finger protein 512B (Fragment)	Q6PHP4_MOUSE	8	42277.8	31505.2	31864.2	35215.7	50295.2	49849.1	39367.7	46504	-0.401135	0.0216993	0.346883
Lyrm7	Complex III assembly factor LYRM7	LYRM7_MOUSE	3	35557.7	34107.6	31514.7	33726.7	29349.1	20671.8	9575.52	19865.5	0.763628	0.0217846	0.347547
Igf2r	Cation-independent mannose-6-phosphate receptor	MPRI_MOUSE	17	104166	113309	104606	107360	115413	121444	141251	126036	-0.231373	0.0219601	0.349645
Mrtfb	Myocardin-related transcription factor B	MRTFB_MOUSE	9	66015.8	66966	72014.8	68332.2	56699.5	56645.1	62258.5	58534.4	0.223282	0.0221475	0.35086
Rpl39	Large ribosomal subunit protein eL39	RL39_MOUSE	1	24214.1	19777.9	26820.1	23604	13047.4	20269.5	15919.7	16412.2	0.524263	0.0221555	0.35086
Sardh	Sarcosine dehydrogenase, mitochondrial	SARDH_MOUSE	10	78791.6	78112.6	72652.4	76518.9	88115.2	86883.2	85825.1	86941.2	-0.184224	0.0221689	0.35086
Bloc1s1	Biogenesis of lysosome-related organelles complex 1 subunit 1	BL1S1_MOUSE	1	17279.2	14415.8	13565.2	15086.7	10694.7	11309.5	5709.96	9238.07	0.707614	0.0223654	0.353266
Alyref	THO complex subunit 4	THOC4_MOUSE	6	978189	965445	1.0246e+06	989411	1.0399e+06	1.04603e+06	1.13668e+06	1.0742e+06	-0.118627	0.0225954	0.356191
Lyrm1	LYR motif-containing protein 1	LYRM1_MOUSE	5	39569.3	33913.8	37597.3	37026.8	30873	31252.7	23908.6	28678.1	0.368619	0.0227516	0.357475
Mocs2	Molybdopterin synthase sulfur carrier subunit	MOC2A_MOUSE	2	27422.3	33763.4	23750.1	28311.9	31252.5	37985.5	50564.1	39934.1	-0.496209	0.0227668	0.357475
Pgm1	Phosphoglucomutase-1	PGM1_MOUSE	31	1.11558e+06	1.10651e+06	1.1616e+06	1.1279e+06	1.0257e+06	981391	1.10095e+06	1.03601e+06	0.122599	0.0228362	0.357742
Epha4	Ephrin type-A receptor 4	EPHA4_MOUSE	1	85414.1	80039.5	85301	83584.8	71407.5	70287.2	76883.8	72859.5	0.198124	0.0228779	0.357742
Sgsm1	Small G protein signaling modulator 1	B2RQR5_MOUSE;D3YUT7_MOUSE;D3Z7V4_MOUSE;Q3TDT4_MOUSE	2	99726.5	99502.8	59701.6	86310.3	113196	123335	107356	114629	-0.409368	0.0229971	0.357742
Fam219a	Protein FAM219A	F219A_MOUSE	3	41164	27525.9	70988.5	46559.5	20955.9	34695.5	29719.5	28457	0.710292	0.0230266	0.357742
Cap2	Adenylyl cyclase-associated protein 2	CAP2_MOUSE	23	367082	351149	364853	361028	337750	333973	335808	335844	0.104321	0.0231546	0.357742
Bicra	BRD4-interacting chromatin-remodeling complex-associated protein	BICRA_MOUSE	5	20958.5	19225	12326.3	17503.3	25163.8	19950.1	38013	27709	-0.66273	0.0232118	0.357742
Cript	Cysteine-rich PDZ-binding protein	CRIPT_MOUSE	3	15538.5	17483.1	13563.1	15528.3	18971.9	20246.9	23960.6	21059.8	-0.439596	0.0232736	0.357742
Tusc2	Tumor suppressor candidate 2	TUSC2_MOUSE	1	119480	113540	109025	114015	95733.6	107825	89332	97630.3	0.22382	0.023319	0.357742
Ccdc12	Coiled-coil domain-containing protein 12	CCD12_MOUSE	1	41571.1	19091.4	32215.8	30959.4	17523.7	23253.9	19191.6	19989.7	0.631119	0.023334	0.357742
Znf385b	Zinc finger protein 385B	Z385B_MOUSE	8	59424.9	56784.7	60244.5	58818	46267.2	54448.4	47321.4	49345.7	0.253335	0.0233653	0.357742
Rassf8	Ras association domain-containing protein 8	RASF8_MOUSE	1	7327.21	13007.2	8257.14	9530.53	10775.4	16028.1	22241	16348.2	-0.7785	0.0233689	0.357742
Tnc	Tenascin	TENA_MOUSE	4	44879.9	45034.7	52589.7	47501.4	74291	48387	63892.9	62190.3	-0.38872	0.0234151	0.357742
Gnl3l	Guanine nucleotide-binding protein-like 3-like protein	GNL3L_MOUSE	11	38589.6	35351	40752.9	38231.1	31800.1	32788.8	29241.2	31276.7	0.289661	0.0234246	0.357742
Med20	Mediator of RNA polymerase II transcription subunit 20	MED20_MOUSE	2	7022.64	12303	12764.4	10696.7	3766.46	8063.84	5643.42	5824.58	0.876938	0.0234332	0.357742
Ophn1	Oligophrenin-1	OPHN1_MOUSE	8	52392.4	43608.3	43797.7	46599.5	40415.5	38155.1	33043.3	37204.6	0.324831	0.0235072	0.357742
Lrrc4b	Leucine-rich repeat-containing protein 4B	LRC4B_MOUSE	7	50224	51823.2	57164.5	53070.5	64644.3	58508.5	65657.3	62936.7	-0.24599	0.0235128	0.357742
Wdr43	WD repeat-containing protein 43	WDR43_MOUSE	1	19177.5	19310	15223	17903.5	23136.6	22274.9	25356.9	23589.5	-0.397899	0.0235493	0.357742
Ptk7	Inactive tyrosine-protein kinase 7	PTK7_MOUSE	6	35980.6	33575.5	30924.5	33493.5	42765.2	37430.5	43434	41209.9	-0.299109	0.0236692	0.35852
Czib	CXXC motif containing zinc binding protein	CZIB_MOUSE	3	230595	221056	209353	220334	192022	204390	200036	198816	0.148262	0.023707	0.35852
Srp19	Signal recognition particle 19 kDa protein	G5E8T3_MOUSE;Q9D104_MOUSE	3	33074.9	38197.7	33426.4	34899.7	41833.2	40483.9	45200.4	42505.8	-0.284446	0.0237359	0.35852
Adk	Adenosine kinase	ADK_MOUSE	3	332963	316780	312234	320659	289179	305670	284130	292993	0.130175	0.0240638	0.362181
Cab39l	Calcium-binding protein 39-like	CB39L_MOUSE	15	152832	143824	165095	153917	143149	130905	130869	134974	0.189471	0.0240955	0.362181
Nt5c1a	Cytosolic 5'-nucleotidase 1A	5NT1A_MOUSE	12	40704.7	52679.8	43844	45742.8	35505.6	37822.9	36986.9	36771.8	0.314947	0.024115	0.362181
Slc25a31	ADP/ATP translocase 4	ADT4_MOUSE	2	131505	117690	180870	143355	155672	197963	195403	183012	-0.35235	0.0242221	0.363103
Enah	Protein enabled homolog	ENAH_MOUSE	23	207780	217795	212212	212596	196970	197372	190899	195080	0.124043	0.0244668	0.365913
Mgst3	Glutathione S-transferase 3, mitochondrial	MGST3_MOUSE	13	890190	691958	845525	809224	848002	931704	1.06282e+06	947508	-0.227599	0.0245072	0.365913
Apc	APC, WNT signaling pathway regulator	B2RUG9_MOUSE;E9QLQ9_MOUSE	2	18195.8	25265.7	14062.7	19174.7	11301.4	13786.1	13232.1	12773.2	0.586087	0.0245477	0.365913
Ndufb3	NADH dehydrogenase [ubiquinone] 1 beta subcomplex subunit 3	NDUB3_MOUSE	8	775460	847272	812874	811869	718144	667660	795953	727252	0.15879	0.0249911	0.366644
Dnajc5	DnaJ homolog subfamily C member 5	DNJC5_MOUSE	11	1.04165e+06	1.22728e+06	1.05938e+06	1.10943e+06	989967	980445	1.02783e+06	999416	0.150668	0.0250012	0.366644
Fzd1	Frizzled-1	FZD1_MOUSE	5	133711	134553	138862	135709	113563	130270	112432	118755	0.192526	0.025003	0.366644
Epm2aip1	EPM2A-interacting protein 1	EPMIP_MOUSE	26	484030	516014	505127	501724	527276	543215	550242	540245	-0.106719	0.0250535	0.366644
Igbp1	Immunoglobulin-binding protein 1	IGBP1_MOUSE	13	71873.4	76523.1	71422.6	73273	88891.9	80965.7	82141.5	83999.7	-0.197102	0.0250714	0.366644
H1-4	Histone H1.4	H14_MOUSE	4	9.31034e+06	9.0221e+06	9.42262e+06	9.25169e+06	9.04833e+06	7.97841e+06	8.6066e+06	8.54445e+06	0.114729	0.0250842	0.366644
Tbc1d15	TBC1 domain family member 15	TBC15_MOUSE	9	217080	217581	202098	212253	172840	202405	187288	187511	0.178808	0.0251226	0.366644
Cast	Calpastatin	A0A1Y7VJN8_MOUSE;Q8CE04_MOUSE	1	78700.9	74701.1	72066.2	75156.1	64373	59693.5	68983.2	64349.9	0.223951	0.0251774	0.366644
Atp4a	Potassium-transporting ATPase alpha chain 1	ATP4A_MOUSE	1	74445	76547.8	46620.9	65871.2	46516.9	39217.9	56854.2	47529.7	0.470819	0.025247	0.366644
Lhfpl6	LHFPL tetraspan subfamily member 6 protein	LHPL6_MOUSE	4	47957	47246.4	45645.9	46949.8	56687.7	50354.9	63703.7	56915.4	-0.277701	0.0252516	0.366644
Aldh2	Aldehyde dehydrogenase, mitochondrial	ALDH2_MOUSE	2	644777	651151	668587	654838	706602	676378	733599	705526	-0.107561	0.0252573	0.366644
Cx3cl1	Fractalkine	X3CL1_MOUSE	1	6393.81	7729.16	10293.7	8138.9	5016.05	4588.47	5586.24	5063.59	0.684674	0.0252638	0.366644
Suclg1	Succinate--CoA ligase [ADP/GDP-forming] subunit alpha, mitochondrial	SUCA_MOUSE	19	2.2164e+06	2.16152e+06	2.24077e+06	2.20623e+06	2.0937e+06	2.11422e+06	2.07751e+06	2.09514e+06	0.0745354	0.0252741	0.366644
Stx1a	Syntaxin-1A	STX1A_MOUSE	4	35484.8	35034.5	30590.1	33703.1	46408.8	45837.4	36018.9	42755	-0.343212	0.0252837	0.366644
Prkca	Protein kinase C alpha type	KPCA_MOUSE	18	216284	229483	222581	222783	205388	196449	208135	203324	0.131858	0.025289	0.366644
Prkca	Protein kinase C	Q4VA93_MOUSE	2	83281.2	69124.3	78745	77050.2	71510.7	59701.4	59136.4	63449.5	0.280189	0.0253587	0.366985
Capn2	Calpain-2 catalytic subunit	CAN2_MOUSE	10	443567	465451	474700	461239	425658	423730	434764	428051	0.107734	0.0255643	0.368207
Chkb	Choline/ethanolamine kinase	CHKB_MOUSE	2	108365	119373	112500	113412	99755.7	104215	96997.6	100323	0.17693	0.0256114	0.368207
Tkfc	Triokinase/FMN cyclase	TKFC_MOUSE	2	54921.5	63234.9	63879.6	60678.7	66077.8	76017.4	74911.5	72335.6	-0.253516	0.0256228	0.368207
Eif4ebp2	Eukaryotic translation initiation factor 4E-binding protein 2	4EBP2_MOUSE	4	21516.4	34788.2	34580.7	30295.1	39190.5	43604.3	41741.4	41512	-0.454446	0.0256285	0.368207
Tex264	Testis-expressed protein 264 homolog	TX264_MOUSE	13	59614.1	60486.1	54964.7	58355	50375.8	51331.9	49004.6	50237.5	0.216092	0.0257284	0.368975
Etf1	Eukaryotic peptide chain release factor subunit 1	ERF1_MOUSE	12	81127.6	76564.6	78687.6	78793.3	86271.8	94304.3	88079.2	89551.7	-0.184649	0.0259309	0.371209
Bzw2	eIF5-mimic protein 1	5MP1_MOUSE;5MP1_MUSMM	2	33137	33525	45113.1	37258.4	31404.9	28100.7	25209.3	28238.3	0.399913	0.0259967	0.371482
Glcci1	Glucocorticoid-induced transcript 1 protein	GLCI1_MOUSE	3	409958	381130	358043	383043	427304	507174	395808	443429	-0.211195	0.0261237	0.372627
Aldh1l2	Mitochondrial 10-formyltetrahydrofolate dehydrogenase	AL1L2_MOUSE	16	51895.6	52990.4	54960.7	53282.2	60358.8	59477.6	65634.4	61823.6	-0.214503	0.0261915	0.372924
Plxna4	Plexin-A4	PLXA4_MOUSE	4	66759	67498.1	69188.6	67815.2	80043.5	72314.3	82360.9	78239.6	-0.206289	0.0262886	0.373467
Ppp1r1a	Protein phosphatase 1 regulatory subunit 1A	PPR1A_MOUSE	2	95522.7	111376	96829.6	101243	92553.1	86016.6	80374	86314.6	0.23014	0.0263237	0.373467
Slc11a2	Natural resistance-associated macrophage protein 2	NRAM2_MOUSE	2	30378.2	30126.3	32173.4	30892.7	23698.9	25027.6	27025.6	25250.7	0.29094	0.0265069	0.375396
Camk4	Calcium/calmodulin-dependent protein kinase type IV	KCC4_MOUSE	35	803561	793363	815711	804212	841387	856579	851806	849924	-0.0797592	0.0266428	0.37665
Jak2	Tyrosine-protein kinase JAK2	JAK2_MOUSE	1	44499.4	31175.8	19035.3	31570.2	46630	41767.5	54931.9	47776.5	-0.597737	0.0268846	0.379392
Gbe1	1,4-alpha-glucan-branching enzyme	GLGB_MOUSE	20	102297	93157.5	89868.7	95107.7	90935.8	75071.9	70682.1	78896.6	0.269599	0.0269359	0.379442
Mrps10	Small ribosomal subunit protein uS10m	RT10_MOUSE	3	51187.9	43507.4	35143.7	43279.7	61277	48846.4	58224.5	56116	-0.374722	0.0270748	0.380724
Prelp	Prolargin	PRELP_MOUSE	10	463918	438989	522591	475166	413460	414819	443836	424038	0.164237	0.0271428	0.381007
Srrm3	Serine/arginine repetitive matrix protein 3	SRRM3_MOUSE	1	20488.4	13930.1	15277.4	16565.3	19642.4	23870.1	26256.3	23256.3	-0.489455	0.0272723	0.382149
Yod1	Ubiquitin thioesterase OTU1	OTU1_MOUSE	4	36508.9	41171.1	39217.9	38966	46672.3	45878.8	45348	45966.4	-0.238365	0.0273812	0.382999
Supt7l	STAGA complex 65 subunit gamma	ST65G_MOUSE	2	7632.75	8600.6	5001.83	7078.39	4824.34	3265.37	4240.88	4110.2	0.784214	0.0274849	0.383774
Akr1b1	Aldo-keto reductase family 1 member B1	ALDR_MOUSE	10	278189	295706	273827	282574	253363	268285	251201	257616	0.133408	0.0276942	0.3844
Rora	Nuclear receptor ROR-alpha	RORA_MOUSE	2	32767.4	41263.1	33178.6	35736.4	42901.9	43190.2	47129	44407	-0.313395	0.02771	0.3844
Hk2	Hexokinase-2	HXK2_MOUSE	3	3530.54	6409.65	10212.1	6717.44	6327.58	8387.22	35614.5	16776.4	-1.32045	0.0277185	0.3844
Megf10	Multiple epidermal growth factor-like domains protein 10	MEG10_MOUSE	16	47404.1	47224.6	43918.6	46182.4	37974.3	40346.8	39756.6	39359.2	0.230642	0.0277233	0.3844
Cmtm4	CKLF-like MARVEL transmembrane domain-containing protein 4	CKLF4_MOUSE	3	750086	754516	718670	741091	603849	724975	670029	666284	0.153512	0.0278453	0.38542
Dhrs1	Dehydrogenase/reductase SDR family member 1	DHRS1_MOUSE	23	467089	461181	456462	461577	432098	423046	441427	432190	0.0949052	0.0279702	0.386475
Cnn3	Calponin-3	CNN3_MOUSE	2	217532	222206	215504	218414	233712	232385	253837	239978	-0.135839	0.0280731	0.387176
Uimc1	BRCA1-A complex subunit RAP80	UIMC1_MOUSE	2	14508.5	13016.1	13614.5	13713.1	8985.04	9075.4	2298.75	6786.4	1.01483	0.0281184	0.387176
Unc80	Protein unc-80 homolog	UNC80_MOUSE	11	19771.8	16591.9	19161.2	18508.3	22529	22659.4	26250	23812.8	-0.363563	0.0281793	0.387344
Zng1	Zinc-regulated GTPase metalloprotein activator 1	ZNG1_MOUSE	10	24376.7	19966.8	27205.9	23849.8	34326.8	27484.5	32271.9	31361.1	-0.394997	0.0282803	0.38806
Pon3	Serum paraoxonase/lactonase 3	PON3_MOUSE	1	19763	20542.5	16908.1	19071.2	29542.8	23435.3	22720.3	25232.8	-0.403905	0.0283297	0.388069
Tnks	Poly [ADP-ribose] polymerase tankyrase-1	TNKS1_MOUSE	9	23768.6	39001.9	22876.9	28549.1	35814.3	33355.7	62833.5	44001.2	-0.624096	0.0285953	0.391032
Bid	BH3-interacting domain death agonist	BID_MOUSE	4	17695.1	24059.9	21855.5	21203.5	28228.3	23739	35991.9	29319.7	-0.467568	0.0289081	0.394232
Tceal5	Transcription elongation factor A protein-like 5	TCAL5_MOUSE	6	1.58708e+06	1.6467e+06	1.57447e+06	1.60275e+06	1.54769e+06	1.51199e+06	1.42173e+06	1.4938e+06	0.101557	0.0289487	0.394232
Txndc15	Thioredoxin domain-containing protein 15	TXD15_MOUSE	6	52196.2	41477.7	54324.1	49332.7	38416.7	43950.4	31063.8	37810.3	0.383765	0.0290209	0.394232
Trmt6	tRNA (adenine(58)-N(1))-methyltransferase non-catalytic subunit TRM6	TRM6_MOUSE	14	38830	35516.2	48022	40789.4	52045.2	47863.5	53167.5	51025.4	-0.323022	0.0291144	0.394232
Etnk1	Ethanolamine kinase 1	EKI1_MOUSE	6	38067.2	44589.6	36968.8	39875.2	31970.2	32942.6	33299.1	32737.3	0.284556	0.0291369	0.394232
Fhit	Bis(5'-adenosyl)-triphosphatase	FHIT_MOUSE	5	34697.3	46972.4	43086.6	41585.4	55951.3	50711.8	49425.7	52029.6	-0.323254	0.0291983	0.394232
Flnb	Filamin-B	FLNB_MOUSE	14	77452.1	78672.5	78341.1	78155.2	70357.4	68963.2	69987.6	69769.4	0.163748	0.0292228	0.394232
Mospd2	Motile sperm domain-containing protein 2	MSPD2_MOUSE	4	23062.9	29426	28249.3	26912.7	20779.9	17562.2	22818	20386.7	0.40066	0.0292744	0.394232
Zbtb8os	Protein archease	ARCH_MOUSE	1	28033.4	37921.8	25610.4	30521.9	46391.1	44117	33676.5	41394.9	-0.439608	0.0293104	0.394232
Pdcd2	Programmed cell death protein 2	PDCD2_MOUSE	4	14990.5	13104.2	7801.88	11965.5	15188.7	20380.9	19954.7	18508.1	-0.629276	0.0293255	0.394232
Gng11	Guanine nucleotide-binding protein G(I)/G(S)/G(O) subunit gamma-11	GBG11_MOUSE	1	141982	135008	119734	132241	166308	154713	140145	153722	-0.217151	0.0294277	0.394411
Cnksr2	Connector enhancer of kinase suppressor of ras 2	CNKR2_MOUSE	19	189225	209026	205801	201351	185433	182289	178855	182192	0.144248	0.0294421	0.394411
Nubp1	Cytosolic Fe-S cluster assembly factor NUBP1	NUBP1_MOUSE	2	24628	13404.9	17994.9	18675.9	10638.7	13201.5	13447.3	12429.2	0.587451	0.0294877	0.394411
Sirt5	NAD-dependent protein deacylase sirtuin-5, mitochondrial	SIR5_MOUSE	4	111113	115348	115078	113846	103669	103391	102219	103093	0.143144	0.029566	0.394793
F2	Prothrombin	THRB_MOUSE	6	26420.9	30413.2	25099.8	27311.3	34234.4	32974.1	33541.3	33583.3	-0.298246	0.0297336	0.396365
Ndel1	Nuclear distribution protein nudE-like 1	NDEL1_MOUSE	9	44629.5	42618.2	47478.1	44908.6	47583.7	55145.5	63912.7	55547.3	-0.306724	0.0298419	0.397142
Vim	Vimentin	VIME_MOUSE	16	2.39166e+06	2.52528e+06	2.76697e+06	2.5613e+06	2.80478e+06	2.63141e+06	3.16083e+06	2.86567e+06	-0.161995	0.0300949	0.39946
Nit2	Omega-amidase NIT2	NIT2_MOUSE	9	134322	140066	136757	137048	123801	127045	123515	124787	0.135218	0.0301903	0.39946
Ttc8	Tetratricopeptide repeat protein 8	TTC8_MOUSE	2	14694.8	13973.6	15549.4	14739.3	20835	16644.3	20611.8	19363.7	-0.393689	0.0302062	0.39946
Thnsl1	Threonine synthase-like 1	THNS1_MOUSE	14	104192	99507.8	98975.9	100892	120870	112131	108334	113778	-0.173413	0.0302172	0.39946
Mtmr14	Myotubularin-related protein 14	MTMRE_MOUSE	1	3626.15	6177.2	3714.61	4505.98	5942.18	7837.08	9726.27	7835.18	-0.798124	0.0305021	0.402539
Dlgap3	Disks large-associated protein 3	DLGP3_MOUSE	29	94477	92229.7	101209	95971.9	119313	104052	106801	110055	-0.197543	0.0305514	0.402539
Cdh4	Cadherin-4	CADH4_MOUSE	3	93052.7	79088.9	100515	90885.5	73798.5	78144	78300.9	76747.8	0.243925	0.030705	0.403288
Ppt2	Lysosomal thioesterase PPT2	PPT2_MOUSE	1	34350.3	27198.5	32242.9	31263.9	23997.8	26237.3	24477.3	24904.2	0.328112	0.0307334	0.403288
Tnfaip8	Tumor necrosis factor alpha-induced protein 8	TFIP8_MOUSE	1	27227.2	28051.1	27508	27595.4	23044.1	16771.5	23239.1	21018.2	0.392788	0.0307606	0.403288
Rassf2	Ras association domain-containing protein 2	RASF2_MOUSE	2	62062.4	59221	85686.7	68990.1	81811.2	94735.1	84339.4	86961.9	-0.333995	0.0309574	0.404784
Tor1aip2	Torsin-1A-interacting protein 2	TOIP2_MOUSE	4	8497.15	9994.3	5647.45	8046.3	16195.5	11341	10907.4	12814.6	-0.671394	0.0309765	0.404784
Ca7	Carbonic anhydrase 7	CAH7_MOUSE	1	245745	256143	242111	248000	260382	270703	280634	270573	-0.125682	0.0310691	0.405327
Alkbh6	Alpha-ketoglutarate-dependent dioxygenase alkB homolog 6	ALKB6_MOUSE	3	48591.8	54318.8	47939.4	50283.3	41868.6	44552.8	29421.1	38614.1	0.38095	0.0312584	0.407033
Arl2bp	ADP-ribosylation factor-like protein 2-binding protein	AR2BP_MOUSE	2	61862.3	63612.8	54779.4	60084.8	49602.1	55004.5	43651.3	49419.3	0.281927	0.0313023	0.407033
Calu	Calumenin	CALU_MOUSE	4	82750.9	73768.3	81354.7	79291.3	64617.8	59285.4	74969.7	66291	0.25835	0.0315078	0.408325
Srsf2	Serine/arginine-rich splicing factor 2	SRSF2_MOUSE	6	520359	519065	557414	532279	549226	579194	633794	587405	-0.142172	0.0315189	0.408325
Prrt2	Proline-rich transmembrane protein 2	PRRT2_MOUSE	12	1.6855e+06	1.48418e+06	1.48071e+06	1.55013e+06	1.68341e+06	1.66619e+06	1.71994e+06	1.68984e+06	-0.124502	0.0315559	0.408325
Abcd1	ATP-binding cassette sub-family D member 1	ABCD1_MOUSE	2	10479.3	8360.24	8765.79	9201.76	13285.4	10248.6	18990.9	14175	-0.623364	0.0316926	0.408766
Itpk1	Inositol-tetrakisphosphate 1-kinase	ITPK1_MOUSE	13	184242	184822	204943	191336	183331	165526	152703	167187	0.194646	0.0316929	0.408766
Tmeff2	Tomoregulin-2	TEFF2_MOUSE	1	13652	17531.6	16224.2	15802.6	19916.7	20540.7	21039.1	20498.8	-0.37538	0.0323775	0.416919
Ndufa2	NADH dehydrogenase [ubiquinone] 1 alpha subcomplex subunit 2	NDUA2_MOUSE	10	1.39529e+06	1.35258e+06	1.47416e+06	1.40735e+06	1.24855e+06	1.3063e+06	1.35706e+06	1.30397e+06	0.110064	0.0326882	0.420239
Nagk	N-acetyl-D-glucosamine kinase	NAGK_MOUSE	6	49943.1	55155.6	59169.8	54756.2	61551.3	63615.5	68670.3	64612.4	-0.238789	0.0328084	0.421103
Galk2	N-acetylgalactosamine kinase	GALK2_MOUSE	4	35503.5	33130.4	24767.4	31133.8	37937	34461.9	60674.1	44357.6	-0.510702	0.0328844	0.421398
Virma	Protein virilizer homolog	VIR_MOUSE	4	16118.1	19375.3	24208.4	19900.6	29712.9	21915	31663.7	27763.9	-0.480396	0.0329881	0.422046
Rabif	Guanine nucleotide exchange factor MSS4	MSS4_MOUSE	2	137116	154151	172131	154466	224156	147048	205563	192256	-0.315738	0.0335543	0.4286
Apoe	Apolipoprotein E	APOE_MOUSE	2	556721	532458	569665	552948	507689	513528	526125	515781	0.100385	0.0337576	0.430327
Cpq	Carboxypeptidase Q	CBPQ_MOUSE	1	30728.1	17668.1	30165.1	26187.1	19309.1	19175.2	16310.6	18265	0.519776	0.0337978	0.430327
Ufl1	E3 UFM1-protein ligase 1	UFL1_MOUSE	24	57014	56938	57676.1	57209.4	65255.9	68790.6	62150.4	65399	-0.193016	0.0339022	0.430964
Ryr1	Ryanodine receptor 1	RYR1_MOUSE	44	74152.2	84912	76918.9	78661.1	74150.5	60877.6	63895	66307.7	0.246473	0.0340539	0.431704
Ppp2r5e	Serine/threonine-protein phosphatase 2A 56 kDa regulatory subunit epsilon isoform	2A5E_MOUSE	4	566038	583119	571317	573491	532563	556149	509015	532576	0.106785	0.034069	0.431704
Camk1d	Calcium/calmodulin-dependent protein kinase type 1D	KCC1D_MOUSE	13	103599	105390	103884	104291	111897	114021	125732	117217	-0.168561	0.0342178	0.432899
Ndufa10	NADH dehydrogenase [ubiquinone] 1 alpha subcomplex subunit 10, mitochondrial	NDUAA_MOUSE	34	1.06249e+06	1.15305e+06	1.10868e+06	1.10808e+06	1.02857e+06	1.02902e+06	1.05425e+06	1.03728e+06	0.0952502	0.0343171	0.433465
Cdt1	DNA replication factor Cdt1	CDT1_MOUSE	2	5620.09	4129.67	4058.07	4602.61	5613.81	6116.65	14591	8773.81	-0.930752	0.0344753	0.43432
Agap1	ArfGAP with GTPase domain, ankyrin repeat and PH domain 1	E9Q3K3_MOUSE	3	19152.8	28683.2	21799.1	23211.7	17396.9	16609.8	17687.2	17231.3	0.429823	0.0344941	0.43432
Abhd4	(Lyso)-N-acylphosphatidylethanolamine lipase	ABHD4_MOUSE	2	105043	119193	115660	113299	102466	100204	98613.3	100428	0.173972	0.0347519	0.436779
Rrs1	Ribosome biogenesis regulatory protein homolog	RRS1_MOUSE	7	32184.9	23882.9	32097.9	29388.6	33233.6	36267.1	49225	39575.2	-0.429343	0.0347994	0.436779
Psd3	Pleckstrin and Sec7 domain containing 3	E9PUC5_MOUSE;Q8C0E9_MOUSE	1	385373	378878	369786	378012	395722	402244	425302	407756	-0.109272	0.0348874	0.437193
Yrdc	Threonylcarbamoyl-AMP synthase	YRDC_MOUSE	3	27295.2	26033.3	33393.2	28907.2	29790.5	40468.1	45515.4	38591.3	-0.416849	0.0350165	0.43812
Rims1	Regulating synaptic membrane exocytosis 1 (Fragment)	A0A668KL79_MOUSE	2	23223.5	22982.7	19836.1	22014.1	27119.3	25078.9	32479.8	28226	-0.358596	0.0351778	0.438942
Cabin1	Calcineurin binding protein 1	B9EKC5_MOUSE;G3X8Q1_MOUSE	3	37016.5	35460.8	43236.7	38571.3	45998.8	40343.9	74038.2	53460.3	-0.470939	0.0352265	0.438942
Syt2	Synaptotagmin-2	SYT2_MOUSE	14	1.05176e+06	1.14746e+06	1.10919e+06	1.1028e+06	1.19649e+06	1.16304e+06	1.17837e+06	1.1793e+06	-0.0967551	0.0352479	0.438942
Hbbt1	Beta-globin	A8DUM2_MOUSE	3	2.17375e+07	2.16128e+07	2.19538e+07	2.1768e+07	2.38027e+07	2.18032e+07	2.43369e+07	2.33143e+07	-0.0990035	0.0354215	0.440413
Taf5l	TAF5-like RNA polymerase II p300/CBP-associated factor-associated factor 65 kDa subunit 5L	TAF5L_MOUSE	2	17269.3	10915.2	12617.4	13600.6	4955.1	9006.38	442.907	4801.46	1.50213	0.035488	0.44055
Mcm7	DNA replication licensing factor MCM7	MCM7_MOUSE	2	4332.85	4895.27	2882.65	4036.92	7780.68	4249.32	10743.1	7591.03	-0.91104	0.0355839	0.440667
Fbxo3	F-box only protein 3	FBX3_MOUSE	2	53858	66578.2	74718.2	65051.5	52811.1	56523.8	47998.2	52444.4	0.310794	0.0356083	0.440667
Spry3	Protein sprouty homolog 3	SPRY3_MOUSE	11	128722	132087	107941	122917	109705	109938	91613.1	103752	0.244541	0.0357263	0.441439
Llgl1	Lethal(2) giant larvae protein homolog 1	L2GL1_MOUSE	34	270784	264479	255020	263428	281780	282038	288345	284054	-0.10876	0.0358033	0.441703
Wdfy3	WD repeat and FYVE domain-containing protein 3	WDFY3_MOUSE	61	160207	166415	152571	159731	173511	172730	181589	175943	-0.139466	0.0360138	0.443612
Itpr1	Inositol 1,4,5-trisphosphate receptor (Fragment)	A0A0N4SWI0_MOUSE	5	1.04977e+06	1.13329e+06	1.07444e+06	1.08583e+06	1.05564e+06	1.00554e+06	913971	991718	0.130799	0.0361095	0.444102
Akap5	A-kinase anchor protein 5	AKAP5_MOUSE	7	25041	22677.1	22189.9	23302.7	31748	24290.1	35502.2	30513.4	-0.388949	0.0362519	0.445145
Ndufb7	NADH dehydrogenase [ubiquinone] 1 beta subcomplex subunit 7	NDUB7_MOUSE	16	836745	899237	889291	875091	828872	820349	810624	819948	0.0939002	0.0363064	0.445145
Plppr2	Phospholipid phosphatase-related protein type 2	PLPR2_MOUSE	2	73142.9	64298.2	70422.4	69287.9	86331.7	114106	67743.9	89394	-0.367576	0.0364184	0.445831
Bzw1	eIF5-mimic protein 2	5MP2_MOUSE	6	237938	212271	238267	229492	248316	252253	260029	253533	-0.143728	0.0365548	0.446812
Adrm1	Proteasomal ubiquitin receptor ADRM1	ADRM1_MOUSE	5	453318	409865	423493	428892	402175	389331	395139	395548	0.116761	0.0368354	0.4485
Trim36	E3 ubiquitin-protein ligase Trim36	TRI36_MOUSE	3	9165.41	7141.61	17379.5	11228.8	19719.1	16901.6	18076	18232.2	-0.699284	0.0368559	0.4485
Rbm4	RNA-binding protein 4	RBM4_MOUSE	2	36723.7	45079.2	21450.6	34417.9	51047.3	42152	54882	49360.4	-0.520198	0.0368622	0.4485
Grin1	Glutamate receptor	A2AI14_MOUSE;A2AI16_MOUSE;A2AI20_MOUSE;A2AI21_MOUSE	2	17514.7	19222	15025.6	17254.1	11619.9	13013.2	14208.4	12947.1	0.414307	0.0371055	0.45077
Aup1	Lipid droplet-regulating VLDL assembly factor AUP1	AUP1_MOUSE	3	114198	127844	113068	118370	102546	108668	103091	104768	0.176096	0.0372318	0.451613
Ndufb4	NADH dehydrogenase [ubiquinone] 1 beta subcomplex subunit 4	NDUB4_MOUSE	8	1.89273e+06	2.13232e+06	2.05999e+06	2.02834e+06	1.96415e+06	1.87077e+06	1.70691e+06	1.84728e+06	0.134901	0.037395	0.452902
Chl1	Cell adhesion molecule L1-like	A0A0N4SUM4_MOUSE	3	50114.6	58100.3	58705.5	55640.1	42425.1	45206.4	51056.9	46229.5	0.267312	0.0375414	0.453982
Slc8a3	Sodium/calcium exchanger 3	NAC3_MOUSE	3	33021.7	34256	37943.8	35073.8	29762	27213.4	30171.7	29049	0.271904	0.037623	0.454277
Vac14	Protein VAC14 homolog	VAC14_MOUSE	8	143841	137516	139363	140240	149247	155052	155720	153340	-0.128831	0.0376949	0.454455
Apbb2	Amyloid beta precursor protein binding family B member 2	APBB2_MOUSE	2	25823.6	35990	40291.6	34035.1	26892.2	27763.5	19142.7	24599.5	0.468394	0.0377642	0.454601
Immt	MICOS complex subunit MIC60	A0A0U1RP81_MOUSE	3	249395	213552	234963	232637	215033	213863	175032	201310	0.208663	0.0378572	0.455031
Abracl	Costars family protein ABRACL	ABRAL_MOUSE	2	92857.6	74158	70368	79127.9	83930.9	103066	102944	96646.9	-0.288537	0.038159	0.457965
Garnl3	GTPase-activating Rap/Ran-GAP domain-like protein 3	GARL3_MOUSE	14	76238.8	67800.8	77577.7	73872.4	61828.6	67775.1	61533.9	63712.5	0.213459	0.0383412	0.459459
Otulin	Ubiquitin thioesterase otulin	OTUL_MOUSE	1	25800.9	26311.2	22115.4	24742.5	37173.1	31933	26691.9	31932.6	-0.368039	0.0384834	0.460468
Klhdc10	Kelch domain-containing protein 10	KLD10_MOUSE	1	2338.91	4581.71	2298.46	3073.03	8154.28	6597.78	3565.09	6105.71	-0.990499	0.0385542	0.460622
Dgkg	Diacylglycerol kinase gamma	DGKG_MOUSE	8	201247	216881	212219	210116	188132	194688	195324	192715	0.124718	0.0387336	0.460937
Plcd4	1-phosphatidylinositol 4,5-bisphosphate phosphodiesterase delta-4	PLCD4_MOUSE	2	20471.6	22932.3	30833.9	24745.9	12424.1	23045.9	14075.3	16515.1	0.583406	0.0387433	0.460937
Iqsec1	IQ motif and SEC7 domain-containing protein 1	IQEC1_MOUSE	27	385935	395121	391639	390898	377236	363733	347615	362861	0.107375	0.0387985	0.460937
Arfgef2	Brefeldin A-inhibited guanine nucleotide-exchange protein 2	BIG2_MOUSE	2	158053	166197	159301	161184	149277	150540	134663	144827	0.154376	0.0388127	0.460937
Naalad2	N-acetylated-alpha-linked acidic dipeptidase 2	NALD2_MOUSE	1	40025.6	16894.6	25834	27584.7	39133.5	60269.3	31045.1	43482.6	-0.656568	0.0388826	0.461078
Ovca2	Esterase OVCA2	OVCA2_MOUSE	4	23755.8	21622.7	19019.2	21465.9	27087.9	29220.7	24910.9	27073.2	-0.334817	0.0391877	0.462733
Tax1bp3	Tax1-binding protein 3	TX1B3_MOUSE	2	20053.7	21346.7	26919.8	22773.4	44902.6	26379.3	26244.8	32508.9	-0.513485	0.0393321	0.462733
Cnrip1	CB1 cannabinoid receptor-interacting protein 1	CNRP1_MOUSE	8	564445	568133	593736	575438	617091	596520	633268	615627	-0.0973951	0.0393425	0.462733
Ercc3	General transcription and DNA repair factor IIH helicase subunit XPB	ERCC3_MOUSE	1	11463.9	11452.3	10510.3	11142.2	18765.5	15729.4	12144.6	15546.5	-0.480558	0.0393956	0.462733
Unc119b	Protein unc-119 homolog B	U119B_MOUSE	1	24633	25979.8	29443.9	26685.6	19516.6	23693.6	20100.3	21103.5	0.338578	0.0394859	0.462733
Aass	Alpha-aminoadipic semialdehyde synthase, mitochondrial	AASS_MOUSE	12	27420.3	37115.6	35099.4	33211.8	39047.9	42820.5	42641.7	41503.4	-0.321533	0.0394892	0.462733
Znf148	Zinc finger protein 148	ZN148_MOUSE	1	38768	32655.6	39567.4	36997	28532.1	32959.3	28611.1	30034.2	0.300802	0.0394932	0.462733
Eef1a1	Elongation factor 1-alpha 1	EF1A1_MOUSE	14	1.24708e+06	1.15483e+06	1.12921e+06	1.17704e+06	1.02096e+06	1.13368e+06	1.09418e+06	1.08294e+06	0.120215	0.0395476	0.462733
Ttyh2	Protein tweety homolog 2	TTYH2_MOUSE	9	656090	590851	634154	627032	556247	619797	480286	552110	0.183583	0.0395717	0.462733
Ddhd1	DDHD domain containing 1	F8WIJ5_MOUSE	2	67535.7	62957	65883.9	65458.8	59208.5	58053.9	55421.6	57561.3	0.185488	0.0396119	0.462733
Mettl15	12S rRNA N4-methylcytidine methyltransferase	MET15_MOUSE	2	6990.12	6848.83	7134.1	6991.01	7208.49	13415.4	11733.9	10785.9	-0.625578	0.0396629	0.462733
Eif4h	Eukaryotic translation initiation factor 4H	Q3TG58_MOUSE	1	69457.6	81091.9	78105.4	76218.3	67960.5	62486.6	67132.6	65859.9	0.210737	0.0399916	0.465885
Plekhb2	Pleckstrin homology domain-containing family B member 2	PKHB2_MOUSE	3	49276.8	49855.8	51335.7	50156.1	46112.9	41497.4	29845.3	39151.8	0.357345	0.0402217	0.467879
Rtn4rl1	Reticulon-4 receptor-like 1	R4RL1_MOUSE	4	16827.7	19479.2	19861.3	18722.7	12589.3	16559.5	13170.8	14106.5	0.408429	0.0405334	0.470816
Gsn	Gelsolin (Fragment)	A0A0J9YUJ8_MOUSE;A0A0J9YUQ8_MOUSE	1	31767	42866.5	21315.7	31983.1	36886	43852.7	58121.6	46286.8	-0.533293	0.0405944	0.470836
Kat8	Histone acetyltransferase KAT8	KAT8_MOUSE	2	28008.8	28131.2	32060.6	29400.2	30153.3	44957	38886.4	37998.9	-0.370131	0.0407929	0.471955
Ndrg1	Protein NDRG1	NDRG1_MOUSE	6	465266	471126	460525	465639	511372	474489	518783	501548	-0.107177	0.0408097	0.471955
Tbca	Tubulin-specific chaperone A	TBCA_MOUSE	10	506838	495967	514435	505747	523542	537202	569711	543485	-0.103826	0.0415066	0.479316
Cdk17	Cyclin-dependent kinase 17	CDK17_MOUSE	6	51133.7	51374.1	48109.6	50205.8	38316.5	45894.6	43144.9	42452	0.242022	0.0415911	0.479595
Puf60	Poly(U)-binding-splicing factor PUF60	PUF60_MOUSE	18	161499	175339	177959	171599	189253	184877	191552	188561	-0.135987	0.0416544	0.479629
Nmnat1	Nicotinamide/nicotinic acid mononucleotide adenylyltransferase 1	NMNA1_MOUSE	5	59134.1	86511.4	67198.3	70948	60936.9	59943	36406.7	52428.9	0.4364	0.041723	0.479724
Polr3c	DNA-directed RNA polymerase III subunit RPC3	RPC3_MOUSE	2	29349.2	29462.6	60692.7	39834.9	95288.3	41575.3	120691	85851.5	-1.10781	0.0418115	0.480047
Cacna1i	Voltage-dependent T-type calcium channel subunit alpha	E9Q7P2_MOUSE	1	17643.8	15655.2	28064	20454.3	27506.7	30066.6	28472.9	28682.1	-0.487742	0.041893	0.480193
Hnrnph1	Heterogeneous nuclear ribonucleoprotein H	HNRH1_MOUSE	10	1.47822e+06	1.47803e+06	1.51781e+06	1.49135e+06	1.54161e+06	1.5556e+06	1.68107e+06	1.59276e+06	-0.0949057	0.0419452	0.480193
Tomm5	Mitochondrial import receptor subunit TOM5 homolog	TOM5_MOUSE	7	392272	378731	403473	391492	369304	327613	371718	356212	0.136246	0.0420507	0.48027
Agpat3	1-acyl-sn-glycerol-3-phosphate acyltransferase gamma	PLCC_MOUSE	15	393136	411986	399014	401379	385163	375578	356666	372469	0.107843	0.0420727	0.48027
Wrn	Bifunctional 3'-5' exonuclease/ATP-dependent helicase WRN	WRN_MOUSE	1	150681	136399	119534	135538	120152	98255.8	123671	114026	0.249331	0.0423027	0.481621
Serpina3k	Serine protease inhibitor A3K	SPA3K_MOUSE	4	175149	196265	188704	186706	212777	212897	195770	207148	-0.149894	0.0423809	0.481621
Camk2n1	Calcium/calmodulin-dependent protein kinase II inhibitor 1	CK2N1_MOUSE	2	9812.97	13966.7	10956.5	11578.7	15322.5	15205.8	16647.5	15725.3	-0.441608	0.0424026	0.481621
Mdk	Midkine	MK_MOUSE	1	35053.1	33467.6	35611.1	34710.6	43825.1	45878.8	36493	42065.6	-0.277265	0.0424336	0.481621
Tmem263	Transmembrane protein 263	TM263_MOUSE	7	98601.9	96062.6	90067.1	94910.5	69984.8	95076.2	68702.5	77921.2	0.284552	0.0425872	0.482675
Sae1	SUMO-activating enzyme subunit 1	SAE1_MOUSE	20	132041	131945	122090	128692	147744	137979	141724	142482	-0.146858	0.0427595	0.483269
Sh3glb2	SH3-domain GRB2-like endophilin B2	A2AWI7_MOUSE	2	394421	478012	520970	464468	520130	556475	514404	530336	-0.191329	0.0427612	0.483269
Tst	Thiosulfate sulfurtransferase	THTR_MOUSE	20	945465	987860	993073	975466	1.04457e+06	1.00777e+06	1.05128e+06	1.03454e+06	-0.0848257	0.0428813	0.483937
Ampd2	AMP deaminase 2	AMPD2_MOUSE	40	183003	187501	184083	184862	201646	200334	195595	199192	-0.107709	0.0429939	0.484519
Tspan15	Tetraspanin-15	TSN15_MOUSE	3	27072.4	30594.2	34447.7	30704.8	36136.8	35278.2	44199.2	38538.1	-0.327821	0.0430824	0.48483
Pcdhga12	Protocadherin gamma A12	Q91XY7_MOUSE;Q9Z1B0_MOUSE	1	22333.5	21269.5	20404.1	21335.7	15253.6	19545.9	13664.6	16154.7	0.401317	0.0434228	0.487832
Wdr54	WD repeat-containing protein 54	WDR54_MOUSE	1	51829.6	39487.6	45666.1	45661.1	36383.6	41002.5	32438.2	36608.1	0.318803	0.043472	0.487832
Ablim1	LIM zinc-binding domain-containing protein	Q3TAG5_MOUSE	1	31465.4	32129.3	28694.5	30763.1	21483.9	29359.7	17125.7	22656.4	0.441279	0.0436292	0.488906
Glg1	Golgi apparatus protein 1	GSLG1_MOUSE	19	178598	187962	183077	183212	171479	165911	169600	168996	0.116524	0.043754	0.48925
Aars1	Alanine--tRNA ligase, cytoplasmic	SYAC_MOUSE	2	560040	581613	581749	574467	609053	608810	604856	607573	-0.0808322	0.0437831	0.48925
Rundc3a	RUN domain-containing protein 3A	RUN3A_MOUSE	15	103389	107586	100881	103952	97744.2	92245.7	88844.4	92944.7	0.161471	0.0438627	0.489451
Nat8l	N-acetylaspartate synthetase	NAT8L_MOUSE	7	60692.4	77438	68096.8	68742.4	60358.8	59087.2	53763.3	57736.4	0.251719	0.0441395	0.491849
Maneal	Glycoprotein endo-alpha-1,2-mannosidase-like protein	MANEL_MOUSE	3	34233	41796.2	50962	42330.4	32269.1	37252	27839.7	32453.6	0.383317	0.0442322	0.492192
Lnpk	Endoplasmic reticulum junction formation protein lunapark	LNP_MOUSE	4	245280	242544	232885	240236	209481	227693	224147	220440	0.124066	0.0443086	0.492352
Patl1	Protein PAT1 homolog 1	PATL1_MOUSE	7	34903.3	30584.3	23794.4	29760.7	35262.8	33972.8	51988.5	40408	-0.441235	0.0444104	0.492744
Dync1i2	Cytoplasmic dynein 1 intermediate chain 2	DC1I2_MOUSE	15	373367	365840	391789	376999	402174	406255	402144	403524	-0.098095	0.0445079	0.492744
Ncan	Neurocan core protein	NCAN_MOUSE	30	203281	242208	211706	219065	251982	241539	241497	245006	-0.161457	0.044722	0.492744
Rbpms2	RNA-binding protein with multiple splicing 2	RBPS2_MOUSE	1	7012.79	8129.77	4959.52	6700.69	10334.9	8763.85	11022.8	10040.5	-0.58345	0.0447964	0.492744
Ptprz1	Receptor-type tyrosine-protein phosphatase zeta	PTPRZ_MOUSE	13	919341	884980	911735	905352	951974	951303	953873	952383	-0.0730635	0.0448077	0.492744
Pi4k2a	Phosphatidylinositol 4-kinase type 2-alpha	P4K2A_MOUSE	14	246331	268888	244182	253133	231787	228463	235798	232016	0.125672	0.0448633	0.492744
Lgals3	Galectin-3	LEG3_MOUSE	4	28106.3	27427.9	24694.9	26743.1	20957.9	22406	22661	22008.3	0.281116	0.0449026	0.492744
S100a13	Protein S100-A13	S10AD_MOUSE	8	287521	302281	295173	294992	269473	254265	285840	269859	0.128468	0.0449393	0.492744
Eef1e1	Eukaryotic translation elongation factor 1 epsilon-1	MCA3_MOUSE	4	150061	172785	158898	160581	155182	128597	136800	140193	0.195893	0.0449585	0.492744
Mdn1	Midasin	A2ANY6_MOUSE;J3QMC5_MOUSE	8	19403.2	15497.9	20769.8	18557	22567.3	21307.7	32635.8	25503.6	-0.458741	0.0450139	0.492744
Fggy	FGGY carbohydrate kinase domain-containing protein	FGGY_MOUSE	1	5426.9	9696.57	7969.08	7697.52	6825.06	11807.4	24577.2	14403.2	-0.903924	0.045075	0.492744
Ctsl	Procathepsin L	CATL1_MOUSE	1	117620	120432	126028	121360	137890	124547	154674	139037	-0.196181	0.0451167	0.492744
Rsrc1	Serine/Arginine-related protein 53	RSRC1_MOUSE	2	29267.4	24653.4	22643.2	25521.3	31168.9	33714.5	30316.2	31733.2	-0.314291	0.0451501	0.492744
Nomo1	BOS complex subunit NOMO1	NOMO1_MOUSE	42	437435	412052	380035	409841	376967	382509	362806	374094	0.131663	0.045271	0.493386
Spata2	Spermatogenesis-associated protein 2	SPAT2_MOUSE	8	30113.1	27512	41306.9	32977.3	24074.5	27480.6	24048	25201	0.387993	0.0453753	0.493845
Adam10	Disintegrin and metalloproteinase domain-containing protein 10	ADA10_MOUSE	10	75840.6	74545.8	71460.9	73949.1	83040.1	78608.4	92625.7	84758.1	-0.196819	0.045457	0.493973
Fgfr1op2	FGFR1 oncogene partner 2 homolog	FGOP2_MOUSE	6	25530.9	20601.9	24114.7	23415.8	29118.1	26922.5	31288.3	29109.6	-0.314013	0.0455115	0.493973
Lgals8	Galectin-8	LEG8_MOUSE	1	3761.18	11203	17537.6	10833.9	4504.81	6636.23	5099.66	5413.57	1.00091	0.0456088	0.494355
Fam120b	Constitutive coactivator of peroxisome proliferator-activated receptor gamma	F120B_MOUSE	16	46547.6	55331.7	49576.1	50485.1	60723.5	56183.7	60102.2	59003.1	-0.224934	0.0458945	0.49671
Reep1	Receptor expression-enhancing protein 1	REEP1_MOUSE	7	59171.6	57837.2	49947.8	55652.2	45583	49611.5	46984.5	47393	0.231764	0.0459737	0.49671
Atp6v1g1	V-type proton ATPase subunit G 1	VATG1_MOUSE	1	643705	604079	646247	631344	607680	582874	578424	589659	0.0985446	0.0460596	0.49671
Ass1	Argininosuccinate synthase	ASSY_MOUSE	16	127236	110824	124357	120805	103704	113567	101889	106387	0.183364	0.0461098	0.49671
Bax	Apoptosis regulator BAX	BAX_MOUSE	2	114966	127755	129098	123940	117686	108322	99201.7	108403	0.193231	0.0462398	0.49671
Gria3	Glutamate receptor	C9K0Y5_MOUSE	1	13292.3	10040.8	13971.1	12434.7	8598.66	5135.66	10148.4	7960.9	0.643369	0.0462579	0.49671
Pcsk6	Proprotein convertase subtilisin/kexin type 6	E9Q4D0_MOUSE;F6XJP7_MOUSE;Q62030_MOUSE	3	10187.5	9627.33	13353.6	11056.2	7467.05	5539.89	9068.15	7358.36	0.587394	0.0462637	0.49671
Epn2	Epsin 2 (Fragment)	F7CUV7_MOUSE;J3QNT7_MOUSE;Q5NCM5_MOUSE;Q69ZS5_MOUSE	4	59810.3	55749.1	58069.9	57876.4	52957.6	48586.2	30422.3	43988.7	0.395844	0.0463324	0.496776
Gpr63	Probable G-protein coupled receptor 63	GPR63_MOUSE	3	16816.9	29308.3	15949.2	20691.5	15562.3	12543.9	14253.1	14119.8	0.551321	0.0467551	0.500442
Tollip	Toll-interacting protein	TOLIP_MOUSE	3	274971	262954	268599	268841	254120	254031	234404	247518	0.11922	0.0468003	0.500442
Cstf2t	Cleavage stimulation factor subunit 2 tau variant	CSTFT_MOUSE	15	84639.4	86527.3	83187.9	84784.8	68549.4	83340.8	59025.1	70305.1	0.270176	0.0469279	0.501066
Apoc1	Apolipoprotein C-I	APOC1_MOUSE	2	56368.4	52186.2	63723.4	57426	66069.9	66511.2	68069.3	66883.5	-0.219945	0.0471038	0.501066
Dnajc19	Mitochondrial import inner membrane translocase subunit TIM14	TIM14_MOUSE	4	58065.7	68869.1	65116.4	64017.1	71901	69577.4	88812.1	76763.5	-0.261964	0.0472502	0.501066
Larp4	La-related protein 4	LARP4_MOUSE	4	28966.8	40051.4	34348	34455.4	39294.7	49677.6	41659.2	43543.8	-0.337738	0.047281	0.501066
Prmt9	Protein arginine N-methyltransferase 9	ANM9_MOUSE	5	29085.1	26325	24103.6	26504.6	18509.8	24090	9864.55	17488.1	0.599867	0.0472853	0.501066
Brsk2	BR serine/threonine kinase 2 transcript variant 5	G3FEZ6_MOUSE	1	192773	200925	196791	196829	207307	215085	214183	212192	-0.108422	0.0473159	0.501066
Prkra	Interferon-inducible double-stranded RNA-dependent protein kinase activator A	PRKRA_MOUSE	13	70175.2	71552.6	73527.7	71751.8	75693	81723.9	87397.1	81604.7	-0.185637	0.0473376	0.501066
Get1	Guided entry of tail-anchored proteins factor 1	GET1_MOUSE	2	69896.3	63292.3	64380.1	65856.2	61373.4	55015.3	55147.1	57178.6	0.203845	0.0473632	0.501066
Ldhd	Probable D-lactate dehydrogenase, mitochondrial	LDHD_MOUSE	9	38426.9	43439.2	47521.4	43129.2	50583.3	50623.1	51768.1	50991.5	-0.241592	0.0474713	0.501487
Hadha	Trifunctional enzyme subunit alpha, mitochondrial	ECHA_MOUSE	29	1.02561e+06	1.02778e+06	1.07182e+06	1.04174e+06	1.09005e+06	1.0864e+06	1.12637e+06	1.10094e+06	-0.0797435	0.0475293	0.501487
Hecw1	E3 ubiquitin-protein ligase HECW1	HECW1_MOUSE	1	48542.5	49366.1	53847.7	50585.4	48838.2	101830	58902.4	69856.8	-0.465678	0.0477104	0.502271
Ppp1r12b	Protein phosphatase 1 regulatory subunit	A6H644_MOUSE	1	9124.02	8952.73	5417.81	7831.52	10963.2	11001.9	13029.4	11664.8	-0.574797	0.04773	0.502271
Kdm6a	Lysine-specific demethylase 6A	KDM6A_MOUSE	1	8262.57	9650.08	21435.5	13116.1	10326.1	3559.17	6642.56	6842.6	0.938718	0.0478684	0.502611
Itih1	Inter-alpha-trypsin inhibitor heavy chain H1	ITIH1_MOUSE	4	16943.1	14450.4	16657.3	16016.9	11637.6	27401.7	40990.7	26676.7	-0.735981	0.0478888	0.502611
Hnrnpu	Heterogeneous nuclear ribonucleoprotein U	HNRPU_MOUSE	40	1.19201e+06	1.21859e+06	1.20137e+06	1.20399e+06	1.26131e+06	1.25653e+06	1.25828e+06	1.2587e+06	-0.0641184	0.047977	0.502872
Pdia3	Protein disulfide-isomerase A3	PDIA3_MOUSE	53	1.02359e+06	1.00255e+06	1.02835e+06	1.01816e+06	1.07776e+06	1.04495e+06	1.10119e+06	1.07464e+06	-0.0778813	0.0480543	0.503019
Trim2	Tripartite motif-containing protein 2	TRIM2_MOUSE	10	764220	821832	798136	794730	831195	855339	848059	844864	-0.0882558	0.0482109	0.50371
Timm8a1	Mitochondrial import inner membrane translocase subunit Tim8 A	TIM8A_MOUSE	3	221012	229222	229686	226640	248394	233438	260991	247608	-0.127653	0.0483852	0.50371
Tom1	Target of Myb1 membrane trafficking protein	TOM1_MOUSE	9	106833	101654	97652.5	102047	93593.3	90538	91518.4	91883.3	0.151353	0.0484195	0.50371
Mrfap1	MORF4 family-associated protein 1	MOFA1_MOUSE	3	77940	63198.3	60796.5	67311.6	81497.6	72049.1	90201.2	81249.3	-0.2715	0.0484842	0.50371
Phkg2	Phosphorylase b kinase gamma catalytic chain, liver/testis isoform	PHKG2_MOUSE	3	16099.4	23463.5	15860.6	18474.5	24174.8	26258	23420	24617.6	-0.414157	0.0484843	0.50371
Hadh	Hydroxyacyl-coenzyme A dehydrogenase, mitochondrial	HCDH_MOUSE	19	246723	270622	252800	256715	278763	268348	298718	281943	-0.135237	0.0485192	0.50371
Szt2	KICSTOR complex protein SZT2	SZT2_MOUSE	7	39418.5	31726.8	41019.8	37388.3	42442.8	47706.7	46541.6	45563.7	-0.285296	0.0485641	0.50371
Fndc3a	Fibronectin type-III domain-containing protein 3A	FND3A_MOUSE	2	38096.7	35413.3	35757.1	36422.4	22540.8	35032.7	26958	28177.2	0.370298	0.0486842	0.504039
Timm21	Mitochondrial import inner membrane translocase subunit Tim21	TIM21_MOUSE	3	25586.1	21636.5	17485.2	21569.3	10578.7	19280.7	14845.7	14901.7	0.533501	0.0487227	0.504039
Fmnl2	Formin-like protein 2	FMNL2_MOUSE	7	89821.8	100993	93695.1	94836.8	112978	107085	101197	107087	-0.175259	0.0489066	0.505284
Orm1	Alpha-1-acid glycoprotein 1	A1AG1_MOUSE	3	29278.3	23667.2	31506.7	28150.7	35942.1	37738.1	31951.7	35210.6	-0.322839	0.0490785	0.50577
Tcp11l1	T-complex protein 11-like protein 1	T11L1_MOUSE	25	193154	200790	194644	196196	186209	182434	171808	180150	0.123093	0.049081	0.50577
Prodh	Proline dehydrogenase 1, mitochondrial	PROD_MOUSE	5	187834	180941	189147	185974	171893	175069	169276	172079	0.11203	0.0495078	0.509507
Zmynd8	Zinc finger, MYND-type containing 8	A2A484_MOUSE;Q80Y82_MOUSE;Q8CHB3_MOUSE	3	29936.7	29821.7	28757	29505.1	38772.6	33437.5	33374	35194.7	-0.254393	0.0497942	0.509994
Mettl16	RNA N6-adenosine-methyltransferase METTL16	MET16_MOUSE	5	24076.1	23266.6	27958.3	25100.3	23624.2	17432.1	14421.5	18492.6	0.440759	0.0498684	0.509994
Cald1	Caldesmon 1	E9QA15_MOUSE	1	117058	123300	117435	119264	112125	108306	103030	107820	0.145532	0.0499395	0.509994
Tspan13	Tetraspanin-13	TSN13_MOUSE	1	28865.3	36811	26802	30826.1	23838.5	16649.2	27291.8	22593.2	0.448263	0.0500131	0.509994
Golph3l	Golgi phosphoprotein 3-like	GLP3L_MOUSE	2	238421	230698	246936	238685	230527	217674	187682	211961	0.171307	0.0500536	0.509994
Zfp871	Zinc finger protein 871	G5E905_MOUSE;Q80T67_MOUSE;Q80XN4_MOUSE	1	38160.8	29914.6	29781.3	32618.9	26757.5	26204.8	26189.7	26384	0.306046	0.0500693	0.509994
Dnajb2	DnaJ homolog subfamily B member 2	DNJB2_MOUSE	1	147652	150209	150226	149362	135220	143374	125769	134787	0.148131	0.0501279	0.509994
Ddx5	Probable ATP-dependent RNA helicase DDX5	DDX5_MOUSE	6	848877	861019	862699	857532	884254	897691	943041	908329	-0.0830243	0.0502003	0.509994
Rpp14	Ribonuclease P 14 subunit	J3QMX0_MOUSE	1	2626.72	4619.3	3111.29	3452.43	5304.12	9600.89	4157.71	6354.24	-0.880106	0.0503003	0.509994
Shf	SH2 domain-containing adapter protein F	SHF_MOUSE	2	116505	117934	114685	116375	128013	127010	124878	126634	-0.121883	0.0503165	0.509994
Trim28	Transcription intermediary factor 1-beta	TIF1B_MOUSE	26	336948	328703	318568	328073	354214	344549	352812	350525	-0.0954991	0.0503368	0.509994
Gabbr1	Gamma-aminobutyric acid (GABA) B receptor, 1 (Fragment)	G3UZ52_MOUSE	1	53898.4	76094.8	36457.1	55483.4	36031.6	50245.5	29061.3	38446.1	0.529219	0.0503762	0.509994
Phf1	PHD finger protein 1	PHF1_MOUSE	2	19062.2	15109.2	10812.4	14994.6	12941.3	9003.42	7297.56	9747.41	0.621351	0.0503896	0.509994
D430041D05Rik	RIKEN cDNA D430041D05 gene	A0A2R8VHF1_MOUSE;A0A2R8VKG2_MOUSE;D3YZ21_MOUSE	11	81186.7	76878.2	73825.8	77296.9	85566.8	85252.5	88542.9	86454.1	-0.161524	0.0504897	0.510118
Padi2	Protein-arginine deiminase type-2	PADI2_MOUSE	10	195821	201272	192442	196512	205942	210589	229221	215251	-0.131402	0.0505302	0.510118
Ice1	Little elongation complex subunit 1	ICE1_MOUSE	3	50011.1	45175.1	47797.4	47661.2	52730.5	56260.6	54830	54607	-0.196271	0.0506999	0.511181
Bphl	Valacyclovir hydrolase	BPHL_MOUSE	27	541403	569108	548703	553071	532712	514073	514785	520523	0.087503	0.05087	0.512246
A730089K16Rik	Uncharacterized protein	Q8C904_MOUSE	1	343674	267271	300021	303655	334883	319270	405836	353329	-0.218579	0.0509521	0.512334
Cope	Coatomer subunit epsilon	COPE_MOUSE	1	145492	151827	156137	151152	157917	163968	191790	171225	-0.179891	0.0510547	0.512334
Phlpp1	PH domain leucine-rich repeat-containing protein phosphatase 1	PHLP1_MOUSE	15	44808.9	51495.8	38996.3	45100.3	50558.7	49243.8	77003.4	58935.3	-0.385993	0.0510722	0.512334
Xylb	Xylulose kinase	XYLB_MOUSE	2	23584.3	20349.6	15875.7	19936.5	19588.4	33016.5	31418.3	28007.7	-0.49041	0.0513203	0.514174
1810009J06Rik;Gm2663;trypsinogen	Predicted gene 2663	F6R7E8_MOUSE;Q7TT42_MOUSE;Q9CPN7_MOUSE	1	89803.1	103317	48600.1	80573.4	126327	120046	86532.1	110968	-0.461773	0.051736	0.516552
Hgsnat	Heparan-alpha-glucosaminide N-acetyltransferase	HGNAT_MOUSE	3	25383	16979.6	25463.4	22608.7	31323.3	32225.8	26260.4	29936.5	-0.405028	0.0518047	0.516552
Atox1	Copper transport protein ATOX1	ATOX1_MOUSE	14	596303	600917	576226	591149	559365	487902	570911	539393	0.132185	0.0518119	0.516552
Lrg1	Leucine-rich HEV glycoprotein	Q91XL1_MOUSE	2	252516	248627	287892	263012	232655	240103	241203	237987	0.144244	0.0518178	0.516552
Snrpa	U1 small nuclear ribonucleoprotein A	SNRPA_MOUSE	4	302777	293829	302233	299613	332825	303183	345110	327039	-0.126364	0.0519641	0.517361
Cep295	Centrosomal protein of 295 kDa	CE295_MOUSE	1	16248.2	8488.82	13285.2	12674.1	16893.5	18977	18876.6	18249	-0.525942	0.0520356	0.517425
Hnrnpr	RRM domain-containing protein	Q3U8W9_MOUSE;Q8VHM5_MOUSE	2	514649	513887	525742	518093	544749	554820	540224	546598	-0.0772692	0.0522809	0.519214
Frmd8	FERM domain-containing protein 8	FRMD8_MOUSE	3	51597	53040.8	67185.2	57274.3	50464.3	47867.4	43270.7	47200.8	0.279077	0.0524786	0.519888
Cdkal1	Threonylcarbamoyladenosine tRNA methylthiotransferase	CDKAL_MOUSE	1	6918.17	11247.5	7076.69	8414.13	8304.7	17669.7	14666.9	13547.1	-0.687095	0.0525344	0.519888
Frg1	Protein FRG1	FRG1_MOUSE	7	31194.3	39644.8	34774.1	35204.4	36841.7	45398.7	49685.6	43975.3	-0.320938	0.052545	0.519888
Dlgap1	Disks large-associated protein 1	DLGP1_MOUSE	1	95893.3	93415.6	89573.6	92960.9	87262.8	83035.2	78627.4	82975.1	0.163945	0.0526741	0.520517
Ccz1	Vacuolar fusion protein CCZ1 homolog	CCZ1_MOUSE	15	101734	97400.9	111895	103677	95777.9	93079.7	84134.6	90997.4	0.188197	0.0528928	0.522029
Tmem121b	Transmembrane protein 121B	T121B_MOUSE	2	12345.1	8995.27	9110.25	10150.2	12519.5	13116.7	16838.8	14158.3	-0.480142	0.05336	0.525987
Polrmt	DNA-directed RNA polymerase, mitochondrial	RPOM_MOUSE	1	3995.76	3108.88	8487.8	5197.48	8647.82	6583.98	13746.7	9659.51	-0.894139	0.0534271	0.525996
Ube2e2	Ubiquitin-conjugating enzyme E2 E2	UB2E2_MOUSE	1	158002	136255	140838	145032	155589	174807	159429	163275	-0.170933	0.0534945	0.526007
Cadps2	Ca2+-dependent activator protein for secretion 2 isoform c	A4PI82_MOUSE	2	367839	382049	384610	378166	349923	357815	358526	355421	0.0894883	0.0535637	0.526036
Pes1	Pescadillo homolog	PESC_MOUSE	7	19603.3	20922.4	16110.4	18878.7	26999.4	21560.1	23953.3	24170.9	-0.356516	0.0537236	0.526955
Abcf1	ATP-binding cassette sub-family F member 1	ABCF1_MOUSE	3	122755	110481	122529	118588	111061	107403	91556.9	103340	0.198557	0.0541746	0.530572
Ly6h	Lymphocyte antigen 6H	LY6H_MOUSE	1	86986.2	89946.7	96682.5	91205.1	77316.2	73477.7	87534.4	79442.8	0.199199	0.0542523	0.530572
Mrps7	Small ribosomal subunit protein uS7m	RT07_MOUSE	12	82506.5	88009	78908.2	83141.2	95676.6	87182	100875	94577.7	-0.185937	0.0542926	0.530572
Csrp2	Cysteine and glycine-rich protein 2	CSRP2_MOUSE	3	18355.5	20931.3	18257.8	19181.5	17686	13461.8	11979.3	14375.7	0.416087	0.0543842	0.530814
Hdhd2	Haloacid dehalogenase-like hydrolase domain-containing protein 2	HDHD2_MOUSE	23	485812	528915	567123	527284	474223	502745	467271	481413	0.131304	0.0548319	0.5342
Rusf1	RUS family member 1	A0A0R4J0B5_MOUSE	2	66047.4	64915.5	65739.9	65567.6	73446.5	68710.8	89076.2	77077.8	-0.233334	0.0549512	0.5342
Rwdd2a	RWD domain-containing protein 2A	RWD2A_MOUSE	4	10647.8	12134.8	10051	10944.5	17386.1	20332.6	10446.8	16055.2	-0.552827	0.0550061	0.5342
Tbrg4	FAST kinase domain-containing protein 4	FAKD4_MOUSE	9	43340.3	44396.7	44379.9	44039	51316.7	47923.6	51099.6	50113.3	-0.186413	0.0550391	0.5342
Abca5	Cholesterol transporter ABCA5	ABCA5_MOUSE	4	121132	121561	119918	120870	152488	140908	120718	138038	-0.191605	0.0550702	0.5342
Klhl11	Kelch-like protein 11	KLH11_MOUSE	4	14030.5	14911.3	15016.6	14652.8	13935.2	23918.4	23335.8	20396.5	-0.477144	0.0551345	0.5342
Ndufs3	NADH dehydrogenase [ubiquinone] iron-sulfur protein 3, mitochondrial	NDUS3_MOUSE	32	1.15527e+06	1.15829e+06	1.17751e+06	1.16369e+06	1.07353e+06	1.03348e+06	1.15514e+06	1.08738e+06	0.0978468	0.0553441	0.535299
Rps6ka3	Ribosomal protein S6 kinase alpha-3	KS6A3_MOUSE	15	71225.9	54558.2	64450.6	63411.6	74882.9	69791.3	81515.6	75396.6	-0.249754	0.055447	0.535299
Rims1	Regulating synaptic membrane exocytosis 1	F6TZK4_MOUSE	14	171874	176318	178691	175628	189361	200073	183725	191053	-0.121455	0.0554501	0.535299
Usp20	Ubiquitin carboxyl-terminal hydrolase 20	UBP20_MOUSE	3	21476	22430.8	23626.2	22511	25614.1	24034.8	44097.3	31248.7	-0.473167	0.0557016	0.537074
Fgd4	FYVE, RhoGEF and PH domain-containing protein 4	FGD4_MOUSE	3	16285.6	18019.2	18707	17670.6	23430.5	20160.1	21970.7	21853.8	-0.306529	0.0559305	0.538628
Arfgap1	ADP-ribosylation factor GTPase activating protein 1	V9GWV1_MOUSE;V9GXM1_MOUSE	3	140888	137188	120713	132929	162379	152086	138589	151018	-0.18406	0.0560811	0.53864
Comtd1	Catechol O-methyltransferase domain-containing protein 1	CMTD1_MOUSE	5	126280	141120	124881	130761	158155	141117	141533	146935	-0.168248	0.0562065	0.53864
Canx	Calnexin	CALX_MOUSE	57	1.39245e+06	1.36005e+06	1.41169e+06	1.38807e+06	1.32177e+06	1.33118e+06	1.32616e+06	1.32637e+06	0.0655915	0.0562117	0.53864
Cnp	2',3'-cyclic-nucleotide 3'-phosphodiesterase	CN37_MOUSE	53	1.00425e+07	1.06678e+07	1.04152e+07	1.03752e+07	1.11314e+07	1.04371e+07	1.16702e+07	1.10796e+07	-0.0947648	0.0562585	0.53864
Tab1	TGF-beta-activated kinase 1 and MAP3K7-binding protein 1	TAB1_MOUSE	5	27776.2	27436.8	29047.1	28086.7	26049.6	20475.6	21987.3	22837.5	0.298481	0.0562712	0.53864
Fam171b	Protein FAM171B	F171B_MOUSE	19	40705.7	43633.1	40032.7	41457.2	31590.7	37543.8	36010.6	35048.4	0.242274	0.0563385	0.53864
Sco2	Protein SCO2 homolog, mitochondrial	SCO2_MOUSE	6	103818	121361	147040	124073	108066	103429	102918	104804	0.243491	0.0565833	0.54033
Ghdc	GH3 domain-containing protein	GHDC_MOUSE	3	23011.6	23203.3	20727.5	22314.1	21771.9	28573	42313.2	30886	-0.468997	0.0567111	0.5409
Atp5pb	ATP synthase F(0) complex subunit B1, mitochondrial	AT5F1_MOUSE	12	1.29954e+06	1.29778e+06	1.26511e+06	1.28748e+06	1.19114e+06	1.21222e+06	1.26073e+06	1.22136e+06	0.0760509	0.0568274	0.541352
Glrx3	Glutaredoxin-3	GLRX3_MOUSE	4	471034	456434	471813	466427	445014	445435	428774	439741	0.0849976	0.0568947	0.541352
Myadm	Myeloid-associated differentiation marker	MYADM_MOUSE	3	335471	294273	318828	316191	296638	295455	270312	287468	0.137391	0.0570445	0.541993
Ina	Alpha-internexin	AINX_MOUSE	28	3.54842e+06	3.63446e+06	3.76084e+06	3.64791e+06	3.85814e+06	3.7198e+06	4.01921e+06	3.86572e+06	-0.0836678	0.0570986	0.541993
Plxnb1	Plexin-B1	PLXB1_MOUSE	51	178605	178781	186999	181462	194613	194331	196759	195234	-0.105542	0.0573305	0.543237
Sar1b	GTP-binding protein SAR1b	SAR1B_MOUSE	8	447880	546399	462615	485631	438495	444082	430897	437825	0.149508	0.0573664	0.543237
Mul1	Mitochondrial ubiquitin ligase activator of NFKB 1	MUL1_MOUSE	9	36656.7	38205.6	50929.8	41930.7	52394.2	51082.5	50728.4	51401.7	-0.293809	0.057633	0.545112
Cbx3	Chromobox protein homolog 3	CBX3_MOUSE	4	545499	536231	569111	550281	576331	575915	608426	586891	-0.0929243	0.0579212	0.547186
Nup35	Nucleoporin NUP35	NUP35_MOUSE	8	76184.6	81836.7	76110.2	78043.8	89122.9	86342	84968.4	86811.1	-0.153595	0.0580123	0.547396
Adcy5	Adenylate cyclase type 5	ADCY5_MOUSE	10	52447.6	48668.8	56662.9	52593.1	44556.5	48924.3	33623.5	42368.1	0.311894	0.0582481	0.548286
Rras2	Ras-related protein R-Ras2	RRAS2_MOUSE	6	73157.7	72694.1	72127.6	72659.8	79594.2	86822.1	77820.6	81412.3	-0.164089	0.0583012	0.548286
Capns1	Calpain small subunit 1	CPNS1_MOUSE	2	486667	495378	510665	497570	460891	463072	481122	468362	0.0872755	0.0584426	0.548286
Coq6	Ubiquinone biosynthesis monooxygenase COQ6, mitochondrial	COQ6_MOUSE	2	99753.1	119667	110790	110070	98842.4	95188.6	98026.9	97352.6	0.177126	0.0584648	0.548286
Map7	Ensconsin	MAP7_MOUSE	3	73117.3	79919.8	80761.5	77932.9	70676	71630.1	59401.5	67235.8	0.213001	0.0585103	0.548286
Ndufb6	NADH dehydrogenase [ubiquinone] 1 beta subcomplex subunit 6	NDUB6_MOUSE	5	822603	800456	791777	804946	762722	783972	650452	732382	0.136295	0.0585206	0.548286
Eprs1	Bifunctional glutamate/proline--tRNA ligase	SYEP_MOUSE	74	193882	195841	203059	197594	195315	161114	173350	176593	0.162112	0.0586183	0.548554
Ilf3	Interleukin enhancer-binding factor 3	ILF3_MOUSE	10	797562	836419	808330	814104	845602	850299	891191	862364	-0.0830839	0.0587389	0.548573
Notch2	Neurogenic locus notch homolog protein 2	NOTC2_MOUSE	7	15406.4	17707.6	18252.7	17122.3	15478.8	11936.5	11686.1	13033.8	0.393617	0.0587584	0.548573
Gm7694	Predicted gene 7694	J3QNH8_MOUSE	4	27823.5	22890.7	37034.3	29249.5	22668.6	19528.1	24026.1	22074.3	0.406045	0.0589555	0.549255
Rad23b	UV excision repair protein RAD23 homolog B	RD23B_MOUSE	1	349469	352885	365273	355876	335725	327905	339460	334364	0.0899564	0.059038	0.549255
Kank3	KN motif and ankyrin repeat domain-containing protein 3	KANK3_MOUSE	3	23594.1	20317	22706.6	22205.9	19776.1	13150.2	17701.7	16876	0.395969	0.0590901	0.549255
Dnaaf9	Dynein axonemal assembly factor 9	DAAF9_MOUSE	3	17412.2	17311	18969.9	17897.7	20221.5	22514.5	22850.2	21862.1	-0.288657	0.0591572	0.549255
Aimp2	Aminoacyl tRNA synthase complex-interacting multifunctional protein 2	AIMP2_MOUSE	11	142574	157044	152083	150567	145151	134492	121049	133564	0.172876	0.0591835	0.549255
Abca3	Phospholipid-transporting ATPase ABCA3	ABCA3_MOUSE	2	10318.6	17557.3	14522	14132.6	29865.3	11717.7	25531.6	22371.5	-0.662632	0.0592462	0.549255
Sh3glb1	Endophilin-B1	SHLB1_MOUSE	7	240092	246214	234689	240332	260795	261808	250610	257738	-0.100878	0.0594169	0.550195
Acaa2	3-ketoacyl-CoA thiolase, mitochondrial	THIM_MOUSE	5	302967	287964	294648	295193	327271	315847	306758	316625	-0.101117	0.0595054	0.550373
Rbm34	RNA-binding protein 34	RBM34_MOUSE	2	6263.71	8690.61	6855.1	7269.81	7037.42	11699.9	15603.6	11447	-0.654979	0.0597759	0.552232
Pcbp4	Poly(rC)-binding protein 4	PCBP4_MOUSE	1	21198	22173.6	27970.3	23780.7	30718.6	28892.4	28881.5	29497.5	-0.310804	0.0601217	0.554782
Iah1	Isoamyl acetate-hydrolyzing esterase 1 homolog	IAH1_MOUSE	3	126123	133635	136447	132068	97190.7	103462	134766	111806	0.240282	0.0602834	0.555628
Gmps	GMP synthase [glutamine-hydrolyzing]	GUAA_MOUSE	53	300727	290667	299575	296989	316250	312181	317846	315426	-0.0868883	0.0604577	0.556589
Pv_tr_11685.t1	U-theraphotoxin-Pv58a (Fragment)	A0A9Y0B4B2_MOUSE	2	26809.3	43650.9	37810.8	36090.3	17726.3	20892.6	36014.8	24877.9	0.536748	0.0606258	0.556879
Plxdc1	Plexin domain-containing protein 1	PLDX1_MOUSE	11	139757	155683	147332	147591	154998	161773	174953	163908	-0.151284	0.0606294	0.556879
Fus	RNA-binding protein FUS	FUS_MOUSE	9	757117	741343	766539	755000	802358	770516	831428	801434	-0.0861079	0.0608188	0.557051
Dao	D-amino-acid oxidase	OXDA_MOUSE	9	392709	414168	389366	398748	451882	450329	400315	434175	-0.122801	0.0608815	0.557051
Ctnnd2	Catenin delta-2 (Fragment)	Q3USD8_MOUSE	3	13451	9142.65	12855.1	11816.2	18122.5	15588.4	14476.6	16062.5	-0.442926	0.0609276	0.557051
Jund	Transcription factor JunD	JUND_MOUSE	2	39427.3	27995.7	36401.7	34608.3	29015.8	28948.6	24239.3	27401.2	0.336876	0.0610156	0.557051
Arr3	Arrestin-C	ARRC_MOUSE	3	176081	201487	168313	181960	246637	189054	198437	211376	-0.216188	0.0611458	0.557051
Sord	Sorbitol dehydrogenase	DHSO_MOUSE	19	164468	167955	167980	166801	174593	183793	180811	179733	-0.107722	0.0611662	0.557051
Mag	Myelin-associated glycoprotein	MAG_MOUSE	7	1.369e+06	1.38912e+06	1.38503e+06	1.38105e+06	1.53649e+06	1.36252e+06	1.56857e+06	1.48919e+06	-0.108766	0.06119	0.557051
Megf11	Multiple epidermal growth factor-like domains protein 11	MEG11_MOUSE	2	100159	95579.9	99996.2	98578.4	108517	100664	142242	117141	-0.248901	0.061209	0.557051
Ralgapb	Ral GTPase-activating protein subunit beta	RLGPB_MOUSE	27	118258	127339	118453	121350	112098	111851	107300	110416	0.136226	0.0613711	0.557708
Yy1	Transcriptional repressor protein YY1	TYY1_MOUSE	1	1.20189e+06	1.10146e+06	1.29283e+06	1.19873e+06	1.29735e+06	1.36186e+06	1.25248e+06	1.3039e+06	-0.121326	0.0614216	0.557708
Atic	Bifunctional purine biosynthesis protein ATIC	PUR9_MOUSE	30	312772	321729	309908	314803	299706	293537	295658	296300	0.0873893	0.061534	0.558091
Arl6ip5	PRA1 family protein 3	PRAF3_MOUSE	8	647318	762114	738873	716102	686102	665639	579977	643906	0.153315	0.0619296	0.56041
Usp9x	Ubiquitin specific peptidase 9, X chromosome (Fragment)	G3UY52_MOUSE	1	34267.5	20682	17958.6	24302.7	15122.9	21700.1	12039.6	16287.5	0.577351	0.0619308	0.56041
Plekhb1	Pleckstrin homology domain-containing family B member 1	PKHB1_MOUSE	1	153800	173518	163468	163596	157049	145781	137003	146611	0.158141	0.0620762	0.560508
Lzts2	Leucine zipper putative tumor suppressor 2	LZTS2_MOUSE	1	5031.66	2158.31	6279.98	4489.98	1688.08	760.145	3334.28	1927.5	1.21998	0.0620939	0.560508
Sun1	SUN domain-containing protein 1	SUN1_MOUSE	9	35765.7	37445	38558.2	37256.3	41845	42469.5	43661.7	42658.7	-0.195356	0.0621533	0.560508
Tbc1d19	TBC1 domain family, member 19	Q8VDV7_MOUSE	3	12808.3	16200.2	5404.71	11471.1	21691.3	16015.3	17953.3	18553.3	-0.693677	0.062652	0.563735
Bckdk	[3-methyl-2-oxobutanoate dehydrogenase [lipoamide]] kinase, mitochondrial	BCKD_MOUSE	5	36977.1	37594.4	39351.9	37974.4	42081.9	45532.8	43056.6	43557.1	-0.197879	0.0629033	0.563735
Rabep1	Rab GTPase-binding effector protein 1	RABE1_MOUSE	30	105176	107161	105965	106101	118487	111002	119130	116206	-0.131256	0.0629494	0.563735
Mpi	Mannose-6-phosphate isomerase	MPI_MOUSE	12	161073	160945	159215	160411	152387	144175	149082	148548	0.110848	0.0631068	0.563735
Tmem199	Transmembrane protein 199	TM199_MOUSE	4	121471	99210	103240	107974	101251	91644.2	88233	93709.5	0.204413	0.0632256	0.563735
Cadm3	Cell adhesion molecule 3	CADM3_MOUSE	30	2.2936e+06	2.23123e+06	2.3203e+06	2.28171e+06	2.37668e+06	2.34394e+06	2.47721e+06	2.39927e+06	-0.0724829	0.0632584	0.563735
Arhgap17	Rho GTPase-activating protein 17	RHG17_MOUSE	4	35854.4	35242.2	32477.6	34524.7	31868.9	28474.4	26272.9	28872.1	0.257956	0.0633647	0.563735
Fgb	Fibrinogen beta chain	FIBB_MOUSE	30	131437	129342	154911	138563	152043	148808	173889	158246	-0.191627	0.0633924	0.563735
Chchd6	MICOS complex subunit Mic25	MIC25_MOUSE	3	386050	392564	405131	394582	368589	356654	382234	369159	0.0960823	0.0634238	0.563735
Mto1	Protein MTO1 homolog, mitochondrial	MTO1_MOUSE	4	16126.9	19299.2	12880.3	16102.1	19024	20352.4	25003.4	21459.9	-0.414395	0.063431	0.563735
Pdap1	28 kDa heat- and acid-stable phosphoprotein	HAP28_MOUSE	6	132182	129611	132581	131458	117688	124921	120047	120886	0.120961	0.0634805	0.563735
Pak4	Serine/threonine-protein kinase PAK 4	PAK4_MOUSE	3	54244.4	49559	49919.6	51241	57219.6	49084	102471	69591.4	-0.44161	0.0635362	0.563735
Fam184b	Protein FAM184B	F184B_MOUSE	3	13558.4	8924.05	26730.5	16404.3	8399.08	11497.8	10030.9	9975.93	0.717551	0.0635507	0.563735
Pdxk	Pyridoxal kinase	PDXK_MOUSE	27	1.24579e+06	1.23585e+06	1.36193e+06	1.28119e+06	1.20082e+06	1.22367e+06	1.17676e+06	1.20042e+06	0.093943	0.0636457	0.563735
U2af2	Splicing factor U2AF 65 kDa subunit	U2AF2_MOUSE	3	430958	430105	449639	436900	470469	450107	473694	464757	-0.0891705	0.0637961	0.563735
Snx8	Sorting nexin-8	SNX8_MOUSE	1	17294.9	17380.2	10571.7	15082.3	7243.88	6181.72	14482.8	9302.81	0.697117	0.0638433	0.563735
Map2	Microtubule-associated protein (Fragment)	G3UWW1_MOUSE;G3UZV6_MOUSE;Q3TLQ0_MOUSE	2	32058.7	39590.4	36962.8	36204	52663.6	49581.9	35219.4	45821.7	-0.339881	0.0638445	0.563735
Cacng5	Voltage-dependent calcium channel gamma-5 subunit	CCG5_MOUSE	3	108623	141875	108042	119513	138772	122011	175530	145438	-0.283232	0.0639171	0.563735
Sgip1	RNA-directed DNA polymerase (Fragment)	Q3U565_MOUSE	1	19064.1	18885.7	24433	20794.3	22883.9	26659.3	30286.1	26609.8	-0.355768	0.0639356	0.563735
Anln	Anillin	ANLN_MOUSE	14	151566	154992	146171	150910	177927	171665	152896	167496	-0.150446	0.0639817	0.563735
Psap	Prosaposin	E9PZ00_MOUSE;Q3TID4_MOUSE;Q3TIT5_MOUSE;Q3TKB2_MOUSE;Q3TKK3_MOUSE;Q3TWF9_MOUSE;Q3TWL8_MOUSE;Q3TWM9_MOUSE;Q3TXJ0_MOUSE;Q3TXP9_MOUSE;Q3U5W2_MOUSE;Q3U825_MOUSE;Q3U897_MOUSE;Q3U8C4_MOUSE;Q3UE29_MOUSE;Q8BFQ1_MOUSE	1	1.20208e+06	1.22019e+06	1.25341e+06	1.22522e+06	1.28692e+06	1.25403e+06	1.34819e+06	1.29638e+06	-0.0814437	0.0640588	0.563735
Wdr91	WD repeat-containing protein 91	WDR91_MOUSE	1	44843.4	45747.9	42121.7	44237.7	47917.9	50745.3	53512.7	50725.3	-0.197431	0.0640925	0.563735
Ndufb1	NADH dehydrogenase [ubiquinone] 1 beta subcomplex subunit 1	NDUB1_MOUSE	6	1.38537e+06	1.33768e+06	1.21728e+06	1.31344e+06	1.27928e+06	1.23898e+06	949139	1.1558e+06	0.184462	0.0641643	0.563735
Xrn1	5'-3' exoribonuclease 1	XRN1_MOUSE	7	121933	106072	117841	115282	117107	130051	156560	134573	-0.223221	0.0643283	0.563735
Ssr4	Translocon-associated protein subunit delta	SSRD_MOUSE	5	211691	217005	202814	210503	208392	186866	152919	182726	0.20416	0.0643729	0.563735
Ube2j2	Ubiquitin-conjugating enzyme E2 J2	UB2J2_MOUSE	3	54896.9	53330.6	32702.2	46976.6	37232	34300.2	37052.4	36194.9	0.376157	0.0644237	0.563735
Itih4	Inter alpha-trypsin inhibitor, heavy chain 4	ITIH4_MOUSE	4	16521.2	12496.8	18428	15815.3	8817.91	13729.9	11280.6	11276.1	0.488051	0.0644268	0.563735
Brd3	Bromodomain-containing protein 3	BRD3_MOUSE	7	37321	37079	37585.2	37328.4	45056	40013.6	43948.6	43006.1	-0.204265	0.0645808	0.564461
Fbxo21	F-box only protein 21	FBX21_MOUSE	9	33910.7	32950.3	32849.3	33236.8	37099.3	39668.5	37805.1	38191	-0.200451	0.0646908	0.5648
Rps11	Small ribosomal subunit protein uS17	RS11_MOUSE	2	611633	577079	543657	577456	596964	618416	667753	627711	-0.120389	0.0648119	0.565092
Atpaf1	ATP synthase mitochondrial F1 complex assembly factor 1	ATPF1_MOUSE	4	135140	118538	145433	133037	115887	112273	123590	117250	0.182241	0.0649678	0.565092
Cox20	Cytochrome c oxidase assembly protein COX20, mitochondrial	COX20_MOUSE	4	109073	108891	111288	109751	108723	88343.4	92028.9	96365.1	0.187647	0.0649961	0.565092
Synpr	Synaptoporin	SYNPR_MOUSE	7	450783	450417	441635	447612	503531	470048	461692	478424	-0.0960411	0.0650463	0.565092
Strap	Serine-threonine kinase receptor-associated protein	STRAP_MOUSE	26	389563	395761	392805	392710	424978	411776	408756	415170	-0.0802392	0.0651095	0.565092
Cpt1a	Carnitine O-palmitoyltransferase 1, liver isoform	CPT1A_MOUSE	3	170472	164105	164053	166210	152989	146771	159039	152933	0.12011	0.0651509	0.565092
Mib2	E3 ubiquitin-protein ligase MIB2	MIB2_MOUSE	8	26284.9	22793.8	22528.4	23869	27249.1	27239	33974.9	29487.7	-0.304972	0.0654167	0.566778
Iqsec1	IQ motif and Sec7 domain 1	A0A1D5RM83_MOUSE	3	99838.8	60793.7	82834.3	81155.6	74752.1	63088.1	52631	63490.4	0.354152	0.0657195	0.568782
Lynx1	Ly-6/neurotoxin-like protein 1	LYNX1_MOUSE	5	254958	277718	238742	257139	249109	231275	207087	229157	0.166214	0.0658482	0.569276
ND4	NADH-ubiquinone oxidoreductase chain 4	A3E4B6_MOUSE	1	3334.4	2198.86	10373.3	5302.19	4603.13	6639.19	27054.7	12765.7	-1.26761	0.0660381	0.570296
Abi3bp	ABI family member 3 binding protein	A0A338P6S8_MOUSE;Q59IW6_MOUSE	1	8493.21	13760	16849.7	13034.3	18750.7	14078.9	26205.3	19678.3	-0.594295	0.0664268	0.57303
Dek	Protein DEK	DEK_MOUSE	6	309293	298984	311416	306564	315578	331066	336899	327848	-0.0968359	0.0667545	0.575233
Gpkow	G-patch domain and KOW motifs-containing protein	GPKOW_MOUSE	7	70848.4	61593.9	72917.3	68453.2	58445.6	54341	63958.4	58915	0.216483	0.0670813	0.576473
Elovl2	Elongation of very long chain fatty acids protein 2	ELOV2_MOUSE	2	13215.4	10621.4	11667.6	11834.8	7855.4	9956.81	8816.55	8876.25	0.415012	0.067156	0.576473
Myh11	Myosin, heavy polypeptide 11, smooth muscle	A0A338P6K2_MOUSE	1	33024.7	27650.5	38004.2	32893.1	17108.8	20018.1	33430.1	23519	0.483958	0.0671658	0.576473
Unc13a	Unc-13 homolog A	H3BJZ7_MOUSE	2	32707.3	32050.2	32182.5	32313.3	18184.4	27841.4	28873.1	24966.3	0.372146	0.0673635	0.576473
Kmt2e	Inactive histone-lysine N-methyltransferase 2E	KMT2E_MOUSE	3	32278.5	23273.5	22139.6	25897.2	12842.9	22782.6	20062.8	18562.8	0.480382	0.0674032	0.576473
Fez2	Fasciculation and elongation protein zeta-2	FEZ2_MOUSE	1	26679.1	35653.7	43829.9	35387.6	28528.2	29983.8	21549.6	26687.2	0.407096	0.0674376	0.576473
Ube2g1	Ubiquitin-conjugating enzyme E2 G1	UB2G1_MOUSE	7	130278	144879	106973	127377	113591	115787	92490.5	107290	0.247592	0.0674723	0.576473
Hnrnpa3	Heterogeneous nuclear ribonucleoprotein A3	ROA3_MOUSE	2	1.67729e+06	1.7834e+06	1.75413e+06	1.73828e+06	1.8467e+06	1.75184e+06	2.0145e+06	1.87101e+06	-0.106161	0.0675152	0.576473
Armcx3	Armadillo repeat-containing X-linked protein 3	ARMX3_MOUSE	7	46193.7	40787.3	45677.2	44219.4	41137.1	37601	31361.1	36699.8	0.268909	0.0675964	0.576473
Dctn4	Dynactin subunit 4	DCTN4_MOUSE	2	166449	158552	163729	162910	153621	151756	147080	150819	0.111256	0.067624	0.576473
Fhl1	Four and a half LIM domains 1	A2AEX7_MOUSE;A2AEY2_MOUSE	2	24051.4	20432.7	22563.6	22349.3	15689.2	14398.4	21301.1	17129.6	0.38374	0.0681789	0.579548
Cldn10	Claudin-10	CLD10_MOUSE	2	56108.2	54647.2	59128.5	56628	52902.5	49176.7	33057.9	45045.7	0.330125	0.0682192	0.579548
Cd99	CD99 antigen	CD99_MOUSE	1	222447	182023	220177	208216	164398	213894	145285	174526	0.254638	0.0682931	0.579548
Cdipt	CDP-diacylglycerol--inositol 3-phosphatidyltransferase	CDIPT_MOUSE	5	533718	452857	467606	484727	406267	458159	451731	438719	0.143875	0.0683167	0.579548
Mcoln1	Mucolipin-1	MCLN1_MOUSE	1	10282.1	10541.3	14677.1	11833.5	8480.69	8732.3	8865.41	8692.8	0.444987	0.0683899	0.579548
Trmt1l	TRMT1-like protein	TRM1L_MOUSE	8	20631.3	12934	16592.8	16719.4	12258	12726.3	12430.5	12471.6	0.422879	0.0684224	0.579548
C1qtnf5	Complement C1q tumor necrosis factor-related protein 5	C1QT5_MOUSE	1	18943.9	13142.7	16234.3	16107	11404.6	10652.9	13936	11997.8	0.424915	0.0685582	0.58008
Scd2	Stearoyl-CoA desaturase 2	SCD2_MOUSE	3	133084	136324	136028	135145	140848	145581	159785	148738	-0.13826	0.0687145	0.580227
Ppp1r21	Protein phosphatase 1 regulatory subunit 21	PPR21_MOUSE	40	130911	132683	137364	133652	144320	145239	143426	144328	-0.110867	0.068785	0.580227
Fam76b	Protein FAM76B	FA76B_MOUSE	3	13451	14823.3	17556.8	15277	18900.2	22443.5	17642.4	19662	-0.364051	0.0688868	0.580227
Hsd17b12	Very-long-chain 3-oxoacyl-CoA reductase	DHB12_MOUSE	6	225110	223894	211361	220122	186082	206449	210191	200907	0.131772	0.0689196	0.580227
App	Amyloid-beta A4 protein	Q6GR78_MOUSE	1	8491.24	6215.77	13218.7	9308.56	15340.2	10485.3	17194.3	14339.9	-0.623406	0.0689407	0.580227
Tecpr2	Tectonin beta-propeller repeat-containing protein 2	B9EHS4_MOUSE;Q3UH45_MOUSE;Q6ZQE1_MOUSE	4	13828.4	12867.8	14194.7	13630.3	14052.2	17062.3	25714.6	18943	-0.474852	0.0693043	0.581092
Adck5	Uncharacterized aarF domain-containing protein kinase 5	ADCK5_MOUSE	7	22968.2	25103.5	22547.5	23539.7	30932	26375.3	27436.3	28247.9	-0.263045	0.0693801	0.581092
Cryab	Alpha-crystallin B chain	CRYAB_MOUSE	9	537797	615796	564950	572847	676443	559595	676005	637348	-0.15393	0.069441	0.581092
Ufsp1	Ufm1-specific protease 1	UFSP1_MOUSE	2	53282.4	55551.3	60452	56428.6	50256.9	46334.3	51175.5	49255.5	0.196139	0.0694994	0.581092
Ubap2	Ubiquitin-associated protein 2	UBAP2_MOUSE	3	33776.7	30279.6	29542.6	31199.6	28259.8	24480.4	25727.1	26155.7	0.254402	0.0696939	0.581092
Nol3	Nucleolar protein 3	NOL3_MOUSE	7	214146	241909	194718	216924	284649	233292	228989	248977	-0.19882	0.0696972	0.581092
Ncbp2as2	RIKEN cDNA 0610012G03 gene	A0A0J9YTR2_MOUSE	3	112166	102426	120815	111802	124784	114150	154106	131013	-0.228759	0.0697315	0.581092
Slc44a2	Choline transporter-like protein 2	CTL2_MOUSE	16	177116	162103	156851	165357	150619	155769	143670	150019	0.140432	0.0697915	0.581092
Casp6	Caspase-6	CASP6_MOUSE	2	44278.6	37590.4	40118.4	40662.5	48531.4	42360.1	55776.1	48889.2	-0.265818	0.0698022	0.581092
Scn4b	Sodium channel subunit beta-4	SCN4B_MOUSE	1	116615	117751	102971	112445	97131.7	105140	99212.1	100494	0.16211	0.0698322	0.581092
Entpd1	Ectonucleoside triphosphate diphosphohydrolase 1	ENTP1_MOUSE	1	58063.7	54621.5	54014.9	55566.7	57254	69871.2	65348.5	64157.9	-0.207406	0.0698481	0.581092
Pin4	Peptidyl-prolyl cis-trans isomerase NIMA-interacting 4	PIN4_MOUSE	4	108130	105851	86303.2	100095	85801.8	91806.9	82752.8	86787.2	0.205812	0.0701449	0.582951
Macrod1	ADP-ribose glycohydrolase MACROD1	MACD1_MOUSE	13	792898	932036	888361	871098	798704	793917	818973	803865	0.115883	0.0703127	0.583517
Znf143	Zinc finger protein 143	ZN143_MOUSE	4	14337	11724.3	14851.4	13637.6	16713.6	14341.2	27020.4	19358.4	-0.505374	0.0703599	0.583517
Nelfb	Negative elongation factor B	NELFB_MOUSE	4	82297.5	79935.6	93356.7	85196.6	78646.4	76458.1	67950.8	74351.8	0.196428	0.0704355	0.583535
Csrp1	Cysteine and glycine-rich protein 1	CSRP1_MOUSE	18	1.29669e+06	1.25761e+06	1.35079e+06	1.30169e+06	1.20545e+06	1.2105e+06	1.27139e+06	1.22912e+06	0.0827686	0.0705349	0.58375
Cnpy3	Protein canopy homolog 3	CNPY3_MOUSE	6	38256.4	37821.9	41372.3	39150.2	36077.8	32712.8	32191.8	33660.8	0.217949	0.0706596	0.583842
Etv6	Transcription factor ETV6	ETV6_MOUSE	1	4501.39	6991.26	7493.68	6328.78	3467.58	5228.34	2872.65	3856.19	0.71475	0.070693	0.583842
Rpl38	Large ribosomal subunit protein eL38	RL38_MOUSE	6	272933	253881	248465	258426	265083	281562	302783	283143	-0.131776	0.0709316	0.585204
Znf536	Zinc finger protein 536	ZN536_MOUSE	1	20592.9	24658.3	20939	22063.4	18625.9	16601.9	18562.6	17930.1	0.29927	0.0710102	0.585245
Rela	Transcription factor p65	TF65_MOUSE	3	37783.3	39005.9	47682.5	41490.6	47823.6	55802.1	46020.7	49882.1	-0.265739	0.071297	0.586607
Pum3	Pumilio homolog 3	PUM3_MOUSE	4	41929.9	39964.3	49087.6	43660.6	49570.6	53332.4	50249.1	51050.7	-0.225599	0.0713231	0.586607
Hagh	Hydroxyacylglutathione hydrolase, mitochondrial	GLO2_MOUSE	6	708800	690369	713941	704370	684324	672993	632436	663251	0.0867781	0.0715193	0.587612
Tmx3	Protein disulfide-isomerase TMX3	TMX3_MOUSE	17	424516	417800	389404	410573	375522	384418	390812	383584	0.0980975	0.0720442	0.589976
Hip1r	Huntingtin-interacting protein 1-related protein	HIP1R_MOUSE	7	351405	371445	331521	351457	325475	325036	328808	326440	0.106531	0.0720472	0.589976
Serinc5	Serine incorporator 5	SERC5_MOUSE	3	57417.1	59674	46439.6	54510.3	46196.4	48917.4	42471.2	45861.7	0.249238	0.072126	0.589976
Vav3	Guanine nucleotide exchange factor VAV3	VAV3_MOUSE	1	15189.6	11914.2	8971.26	12025	16464.9	22379.4	13134.4	17326.2	-0.526916	0.0721496	0.589976
Tubb4b	Tubulin beta-4B chain	TBB4B_MOUSE	3	7.44736e+06	3.05194e+06	3.14971e+06	4.54967e+06	2.8224e+06	2.32079e+06	2.48383e+06	2.54234e+06	0.839606	0.0722567	0.589976
Camsap3	Calmodulin-regulated spectrin-associated protein 3	CAMP3_MOUSE	37	90959.3	92473	89706.5	91046.3	98716.5	102103	97473.8	99431.1	-0.127097	0.0723996	0.589976
Spag1	Sperm-associated antigen 1	SPAG1_MOUSE	23	64288	62328.9	72308.9	66308.6	58046.4	59565.4	57656.9	58422.9	0.182662	0.0724009	0.589976
Larp4b	La-related protein 4B	LAR4B_MOUSE	8	33910.7	42122.6	35010.8	37014.7	39854.1	44767.7	48945.3	44522.4	-0.266431	0.0724718	0.589976
Clu	Clusterin	CLUS_MOUSE	7	253575	258662	244171	252136	259442	269871	293232	274182	-0.12093	0.0724753	0.589976
Wdsub1	WD repeat, SAM and U-box domain-containing protein 1	WSDU1_MOUSE	1	9960.82	5711.31	8364.92	8012.35	13323.7	13306	8884.12	11837.9	-0.56312	0.0725939	0.59031
Aldh1a2	Retinal dehydrogenase 2	AL1A2_MOUSE	9	49913.5	54730.3	46666.3	50436.7	45802.2	44933.3	33780.5	41505.3	0.281177	0.0727124	0.59031
Grm2	Metabotropic glutamate receptor 2	GRM2_MOUSE	16	250171	259470	249063	252901	267753	273482	266346	269194	-0.0900714	0.0727393	0.59031
Qprt	Nicotinate-nucleotide pyrophosphorylase [carboxylating]	NADC_MOUSE	6	27750.5	31565.5	24475.3	27930.5	16416.7	19796.3	27087	21100	0.404597	0.0729447	0.590819
Tcaf2	TRPM8 channel-associated factor 2	TCAF2_MOUSE	2	56254.1	84393.7	54412.7	65020.2	48557	41684.7	61056.7	50432.8	0.366525	0.0729978	0.590819
Dnajb11	DnaJ homolog subfamily B member 11	DJB11_MOUSE	14	168778	174907	169213	170966	163828	156941	154850	158540	0.108868	0.0730726	0.590819
Synj2bp	Synaptojanin-2-binding protein	SYJ2B_MOUSE	1	208937	191552	211002	203831	169957	177198	201756	182971	0.155758	0.0731531	0.590819
Msl1	Male-specific lethal 1 homolog	MSL1_MOUSE	7	53786.1	47386.9	77281.5	59484.8	48885.4	49091.9	43621.1	47199.5	0.333751	0.0732496	0.590819
Il1rap	Interleukin-1 receptor accessory protein	IL1AP_MOUSE	2	48771.2	46931.9	54750.2	50151.1	57154.7	54157.6	63192.2	58168.1	-0.213949	0.0733447	0.590819
Kng2	Kininogen 2	Q6S9I0_MOUSE	1	49286.6	59550.4	49552.9	52796.6	64783	55018.3	67424.7	62408.7	-0.2413	0.0734205	0.590819
Hapln1	Hyaluronan and proteoglycan link protein 1	HPLN1_MOUSE	27	402634	374842	401078	392851	430172	432450	402470	421698	-0.102226	0.073512	0.590819
Myh11	Myosin, heavy polypeptide 11, smooth muscle	A0A2R8VHF9_MOUSE	5	123422	140784	140665	134957	124743	113400	124442	120861	0.159143	0.073528	0.590819
Mrpl17	Large ribosomal subunit protein bL17m	RM17_MOUSE	1	78840.9	76618	55347.4	70268.8	62041	61816.2	43833.2	55896.8	0.330118	0.0735456	0.590819
Tox4	TOX high mobility group box family member 4	TOX4_MOUSE	3	15154.1	15437.6	14907.8	15166.5	16976.1	18164.6	21557.9	18899.5	-0.317464	0.073725	0.591289
Gc	Vitamin D-binding protein	VTDB_MOUSE	9	69114.6	55325.7	63927.9	62789.4	74936	70493.3	71658.3	72362.5	-0.204722	0.0738275	0.591289
Dennd6a	Protein DENND6A	DEN6A_MOUSE	2	18801	30616	18895.3	22770.8	17892.4	16344.6	16571.6	16936.2	0.427073	0.0739016	0.591289
Ptpru	Receptor-type tyrosine-protein phosphatase U	PTPRU_MOUSE	4	35130	40114.7	55147	43463.9	47358.5	57679.3	59653.1	54897	-0.336909	0.0739019	0.591289
Igfbp7	Insulin-like growth factor binding protein 7	A0A5E1_MOUSE;Q3UFA6_MOUSE;Q811C8_MOUSE	1	7093.61	9771.74	9517.17	8794.17	11946.3	9013.28	18522	13160.5	-0.581598	0.0740402	0.5918
Sh3bgrl2	SH3 domain-binding glutamic acid-rich-like protein 2	SH3L2_MOUSE	4	397439	389999	405040	397493	408456	445575	420108	424713	-0.0955597	0.0741941	0.591947
Mob1a;Mob1b	MOB kinase activator 1B	MOB1A_MOUSE;MOB1B_MOUSE	9	105144	102398	106521	104688	113788	118161	110673	114207	-0.125564	0.0742574	0.591947
Mrps35	Small ribosomal subunit protein mS35	RT35_MOUSE	8	64490	51401.8	51924.9	55938.9	64074.1	64659.6	66967.3	65233.7	-0.221764	0.0742821	0.591947
Lmtk3	Serine/threonine-protein kinase LMTK3	LMTK3_MOUSE	11	128103	131490	140403	133332	125784	108476	123793	119351	0.15981	0.0743876	0.592194
Ica1l	Islet cell autoantigen 1-like protein	ICA1L_MOUSE	3	9242.29	14353.5	14153.4	12583	21590.1	15547	15257.4	17464.8	-0.472971	0.0745585	0.59296
Stard7	StAR-related lipid transfer protein 7, mitochondrial	STAR7_MOUSE	2	2782.45	5541.18	9442.63	5922.09	7874.08	12610.9	10472.8	10319.3	-0.801161	0.0747366	0.593782
Rpl8	Large ribosomal subunit protein uL2	RL8_MOUSE	13	449827	454113	436590	446843	473810	460078	486368	473419	-0.0833479	0.0748356	0.593975
Txnrd1	Thioredoxin reductase 1, cytoplasmic	TRXR1_MOUSE	6	497617	482698	515436	498584	476321	472939	462023	470428	0.0838617	0.0751441	0.595739
Snap91	Clathrin coat assembly protein AP180	AP180_MOUSE	3	1.30388e+06	1.29751e+06	1.33708e+06	1.31282e+06	1.26424e+06	1.26726e+06	1.24199e+06	1.25783e+06	0.0617328	0.0752079	0.595739
Skic8	Superkiller complex protein 8	SKI8_MOUSE	1	114467	118776	113479	115574	109036	106177	102943	106052	0.124049	0.0753078	0.595908
Prpsap2	Phosphoribosyl pyrophosphate synthase-associated protein 2	KPRB_MOUSE	3	1.32764e+06	1.30654e+06	1.42945e+06	1.35454e+06	1.05004e+06	1.10677e+06	1.43497e+06	1.19726e+06	0.17807	0.0754512	0.595908
Lamtor5	Ragulator complex protein LAMTOR5	LTOR5_MOUSE	4	72730	58914.3	69736.5	67126.9	87023.9	64338.2	93331.7	81564.6	-0.281051	0.0754638	0.595908
Nrxn2	Neurexin-2	NRX2A_MOUSE	1	121871	112955	113596	116141	99565	105602	110246	105138	0.143591	0.0755292	0.595908
Eml1	Echinoderm microtubule-associated protein-like 1	EMAL1_MOUSE	30	1.83379e+06	1.78723e+06	1.71106e+06	1.77736e+06	1.86363e+06	1.88394e+06	1.85359e+06	1.86705e+06	-0.071024	0.075742	0.59658
Saraf	Store-operated calcium entry-associated regulatory factor	SARAF_MOUSE	7	36942.6	36752.6	39619.8	37771.6	32645.6	34733	29512.6	32297.1	0.225901	0.0757645	0.59658
Limk1	LIM domain kinase 1	LIMK1_MOUSE	8	38973.9	41533.1	41302.8	40603.3	36742.4	33039.2	36058.4	35280	0.202746	0.0759049	0.596852
Slitrk1	SLIT and NTRK-like protein 1	SLIK1_MOUSE	5	25526.9	25905.7	20630.8	24021.1	25136.3	32269.2	32592.1	29999.2	-0.32062	0.0760754	0.596852
Rims1	Regulating synaptic membrane exocytosis protein 1	RIMS1_MOUSE	8	302115	306050	296799	301654	322862	329632	310544	321013	-0.0897329	0.0761091	0.596852
Mtx1	Metaxin 1	A0A6I8MWZ8_MOUSE;D3YVW0_MOUSE;D3Z3F4_MOUSE;G3UXX9_MOUSE;G3XA66_MOUSE;Q8R5C0_MOUSE	1	123019	124187	127054	124753	113288	120260	81272.3	104940	0.249514	0.0761923	0.596852
Gpatch8	G patch domain-containing protein 8	GPTC8_MOUSE	7	45267.2	44423.4	39211.9	42967.5	56480.2	52708.3	43963.2	51050.6	-0.248681	0.0762469	0.596852
Exog	Nuclease EXOG, mitochondrial	EXOG_MOUSE	4	128778	127767	135574	130706	124132	120692	112633	119153	0.133517	0.0762498	0.596852
Ufd1	Ubiquitin recognition factor in ER-associated degradation protein 1	UFD1_MOUSE	5	162327	146394	144389	151037	142801	136678	131327	136935	0.141404	0.0765564	0.598662
Nrip2	Nuclear receptor-interacting protein 2	NRIP2_MOUSE	3	102473	99398	86345.5	96072.3	107811	110320	105335	107822	-0.166455	0.0769225	0.599799
Tspoap1	Peripheral-type benzodiazepine receptor-associated protein 1	RIMB1_MOUSE	2	14421.8	21139	28023.7	21194.8	16981	10924	16414.6	14773.2	0.52073	0.0769672	0.599799
Cers1	Ceramide synthase 1	CERS1_MOUSE	3	33300.6	26160.9	30726.1	30062.5	52980.2	40827	27091.1	40299.4	-0.422793	0.0770076	0.599799
Sf3a2	Splicing factor 3a, subunit 2	G3UVU2_MOUSE;Q7TN25_MOUSE	1	123055	124391	104847	117431	111127	106269	76495	97963.7	0.261494	0.0770694	0.599799
Niban2	Protein Niban 2	NIBA2_MOUSE	19	65085.4	71511.1	63887.6	66828	60228	62123.8	50489.3	57613.7	0.214041	0.0771126	0.599799
Retreg3	Reticulophagy regulator 3	RETR3_MOUSE	5	57102.7	56555.2	53190	55616	49006.3	51913.6	46011.3	48977.1	0.183392	0.0771548	0.599799
Golm2	Protein GOLM2	GOLM2_MOUSE	7	46555.4	41794.3	43830.9	44060.2	36334.4	39440.8	39388.5	38387.9	0.198825	0.0775465	0.600933
Smad1	Mothers against decapentaplegic homolog 1	SMAD1_MOUSE	2	27339.5	37577.5	34959.4	33292.2	28269.6	27470.7	25691.7	27144	0.294549	0.0775748	0.600933
Bcl2l13	Bcl-2-like protein 13	B2L13_MOUSE	2	153377	148120	150667	150721	163275	153529	189817	168874	-0.164062	0.0776255	0.600933
Akap6	A kinase (PRKA) anchor protein 6	E9Q9K8_MOUSE;Q2VEB4_MOUSE;Q3UHI8_MOUSE;Q3UHR2_MOUSE	5	27847.1	23709.8	30195.3	27250.7	24374.4	22616	17710	21566.8	0.337482	0.077642	0.600933
Plekhf1	Pleckstrin homology domain-containing family F member 1	PKHF1_MOUSE	3	55577.9	44249.3	41697.7	47175	41183.3	41726.1	31664.7	38191.4	0.304774	0.0777553	0.600933
Dut	Deoxyuridine 5'-triphosphate nucleotidohydrolase	DUT_MOUSE	6	32577.2	22157.8	23785.4	26173.4	35181.2	32698	30932.8	32937.3	-0.33162	0.0777913	0.600933
Smim12	Small integral membrane protein 12	SIM12_MOUSE	4	69473.4	64262.6	78109.5	70615.2	68765.7	58936.3	39933.3	55878.5	0.337686	0.0778871	0.600933
Custos	Protein CUSTOS	CSTOS_MOUSE	11	58272.7	61905.5	66568.8	62249	72638.4	75878.4	64950.3	71155.7	-0.192928	0.0779057	0.600933
Cpe	Carboxypeptidase E	CBPE_MOUSE	26	338504	327294	360294	342030	316473	333775	287040	312430	0.130594	0.0780515	0.601473
Dbndd2	Dysbindin domain-containing protein 2	DBND2_MOUSE	1	71421	67337.9	56441.3	65066.7	67791.4	75888.3	87831.7	77170.5	-0.246129	0.0782295	0.602261
Aak1	AP2 associated kinase 1 (Fragment)	A0A571BEI2_MOUSE	9	338723	341518	338989	339744	335600	310066	304969	316878	0.100517	0.07867	0.604495
Trp53bp1	Transformation related protein 53 binding protein 1	A0A5H1ZRL7_MOUSE	1	64019.9	63499	65600.9	64373.3	71815.5	70325.7	70540.7	70893.9	-0.139201	0.0787559	0.604495
Polr2j	DNA-directed RNA polymerase II subunit RPB11	RPB11_MOUSE	3	43050.5	53175.3	40532.3	45586.1	57302.1	58329	48453.6	54694.9	-0.262814	0.0788216	0.604495
Polr2m	DNA-directed RNA polymerase II subunit GRINL1A	GRL1A_MOUSE	9	19939.4	30825.6	26671	25812	32626	31078.2	34009.2	32571.1	-0.33555	0.078824	0.604495
Ankrd49	Ankyrin repeat domain-containing protein 49	ANR49_MOUSE	2	4951.83	12121	12359.5	9810.77	4962.96	8135.81	4158.75	5752.51	0.770175	0.0790023	0.605233
Dld	Dihydrolipoyl dehydrogenase, mitochondrial	DLDH_MOUSE	38	2.17503e+06	2.09326e+06	2.13488e+06	2.13439e+06	2.0734e+06	2.00787e+06	2.0533e+06	2.04486e+06	0.0618255	0.0792468	0.605233
Ajm1	Apical junction component 1 homolog	AJM1_MOUSE	43	325926	303594	302243	310587	292162	294022	284379	290188	0.0980124	0.0792653	0.605233
Ss18	Protein SSXT	SSXT_MOUSE	1	41743.6	32397.4	30497.4	34879.5	29470	27308	28784.8	28520.9	0.290357	0.0793113	0.605233
Kcna3	Potassium voltage-gated channel subfamily A member 3	KCNA3_MOUSE	3	262885	269769	272353	268336	280742	279975	302673	287796	-0.101009	0.0795876	0.605233
Rnf213	E3 ubiquitin-protein ligase RNF213	RN213_MOUSE	4	19382.5	14991.4	23223.3	19199.1	16803.1	11278.9	14390.3	14157.4	0.439478	0.0797204	0.605233
Slc7a6	Y+L amino acid transporter 2	YLAT2_MOUSE	1	10043.6	7964.58	17031	11679.7	5735.72	9515.12	7286.13	7512.32	0.636676	0.0798801	0.605233
Cox4i2	Cytochrome c oxidase subunit 4 isoform 2, mitochondrial	COX42_MOUSE	5	35057	30479.4	33816.2	33117.6	34232.4	47415.9	39308.5	40318.9	-0.283861	0.0800245	0.605233
Syncrip	Heterogeneous nuclear ribonucleoprotein Q	HNRPQ_MOUSE	3	476540	477664	512808	489004	510031	527134	522346	519837	-0.0882125	0.080083	0.605233
Anxa5	Annexin A5	ANXA5_MOUSE	13	1.00824e+06	1.06853e+06	1.04724e+06	1.04134e+06	1.1124e+06	1.04136e+06	1.21556e+06	1.12311e+06	-0.109054	0.0801234	0.605233
Nt5dc2	5'-nucleotidase domain containing 2 (Fragment)	A0A2I3BQR1_MOUSE;A0A2I3BR81_MOUSE;A0A2I3BRL0_MOUSE;Q91X76_MOUSE	2	17658.6	14486	11574.9	14573.2	11223.7	12058.8	5423.01	9568.49	0.606951	0.0801425	0.605233
Chl1	Neural cell adhesion molecule L1-like protein	NCHL1_MOUSE	11	330079	332940	310716	324578	356341	347647	336858	346949	-0.0961568	0.080154	0.605233
Lman1	Protein ERGIC-53	LMAN1_MOUSE	11	165884	166946	166922	166584	158450	156515	150861	155275	0.101421	0.0802452	0.605233
Nutf2	Nuclear transport factor 2	NTF2_MOUSE	1	524743	544373	535042	534719	509910	471616	520333	500620	0.0950669	0.0802657	0.605233
Uggt1	UDP-glucose:glycoprotein glucosyltransferase 1	UGGG1_MOUSE	14	131192	131447	136798	133146	126292	118673	123281	122749	0.117297	0.0802976	0.605233
Fbxo10	F-box only protein 10	FBX10_MOUSE	1	48250.7	53446.4	60402.6	54033.2	33806.7	58125.9	28539.4	40157.4	0.428183	0.080331	0.605233
Rbm45	RNA-binding protein 45	RBM45_MOUSE	3	26198.2	25619.8	33787	28535	23134.6	25814.4	14364.3	21104.4	0.435187	0.0803861	0.605233
Kcnb1	Potassium voltage-gated channel subfamily B member 1	KCNB1_MOUSE	1	12552.1	9988.36	15001.5	12514	12637.5	20595.9	18840.2	17357.8	-0.472049	0.0806218	0.605233
Khdrbs2	KH domain-containing, RNA-binding, signal transduction-associated protein 2	KHDR2_MOUSE	4	21353.8	31644.7	30938.6	27979	33775.3	30682.8	44635.8	36364.6	-0.378192	0.0806792	0.605233
Thoc2	THO complex subunit 2	THOC2_MOUSE	6	53217.4	51092.2	49123.9	51144.5	57240.2	56542.5	57749.4	57177.4	-0.160866	0.080694	0.605233
Fam185a	Protein FAM185A	F185A_MOUSE	7	12593.4	13769.9	11774.3	12712.5	12868.5	15816.1	24793.4	17826	-0.487731	0.0808051	0.605233
Sparcl1	SPARC-like protein 1	SPRL1_MOUSE	2	408364	410426	444344	421045	455127	459228	436772	450376	-0.0971557	0.0808136	0.605233
Flnc	Filamin-C	FLNC_MOUSE	6	82165.4	90107.9	102061	91444.8	85191.3	78692.2	75799.4	79894.3	0.194809	0.080952	0.605233
Tmem178b	Transmembrane protein 178B	A0A5F8MQ13_MOUSE;M0QWJ9_MOUSE	3	9132.89	3998.12	6766.47	6632.49	9013.56	9256.81	12682.1	10317.5	-0.637469	0.0810127	0.605233
Dynll1	Dynein light chain 1, cytoplasmic	DYL1_MOUSE	2	938993	989796	974615	967801	814562	919312	952635	895503	0.112013	0.0810414	0.605233
Gdpd1	Lysophospholipase D GDPD1	GDPD1_MOUSE	18	270405	275802	260387	268865	249655	250883	256564	252367	0.0913543	0.0810633	0.605233
Ca8	Carbonic anhydrase-related protein	CAH8_MOUSE	23	2.45033e+06	2.45102e+06	2.65893e+06	2.52009e+06	2.54369e+06	2.6161e+06	3.13676e+06	2.76552e+06	-0.134074	0.0810895	0.605233
Nhlrc2	NHL repeat-containing protein 2	NHLC2_MOUSE	13	104938	103473	104284	104232	98134.5	97398.1	88001.2	94511.3	0.141234	0.0812236	0.605233
Pfas	Phosphoribosylformylglycinamidine synthase	PUR4_MOUSE	5	267579	259915	265727	264407	249708	255015	236567	247097	0.0976841	0.0812309	0.605233
Ube4a	Ubiquitin conjugation factor E4 A	UBE4A_MOUSE	9	116603	124446	129137	123395	118510	108481	108098	111697	0.143702	0.0813065	0.605233
Ipo5	Importin-5	IPO5_MOUSE	16	241451	240942	233308	238567	222616	230081	217023	223240	0.0957995	0.0813687	0.605233
Dr1	Protein Dr1	NC2B_MOUSE	6	92973.9	104495	108955	102141	121791	102880	125255	116642	-0.19152	0.0813958	0.605233
Slc20a2	Sodium-dependent phosphate transporter 2	S20A2_MOUSE	15	214920	210363	224663	216649	226697	228548	248593	234613	-0.114924	0.0814936	0.605233
Ttc27	Tetratricopeptide repeat protein 27	TTC27_MOUSE	1	14504.6	17400	29757.1	20553.9	9690.95	17777.1	13902.7	13790.3	0.575764	0.0815264	0.605233
Dpp6	Dipeptidyl aminopeptidase-like protein 6	DPP6_MOUSE	53	22194.5	21100.4	21880.7	21725.2	18627.8	17977.3	7868.35	14824.5	0.551389	0.0815865	0.605233
Dcp2	m7GpppN-mRNA hydrolase	DCP2_MOUSE	2	20092.2	20264.6	25578.2	21978.3	15266.4	20835.5	14521.3	16874.4	0.381245	0.0818775	0.605332
Slc25a15	Mitochondrial ornithine transporter 1	ORNT1_MOUSE	4	30049	27983.8	23873	27302	31658.5	31588.9	34801.4	32683	-0.259534	0.0819811	0.605332
Ccdc174	Coiled-coil domain-containing protein 174	CC174_MOUSE	3	18129.8	15757	10357.2	14748	20925.4	19171.2	19391.2	19829.3	-0.427114	0.0819841	0.605332
Afg3l2	AFG3-like protein 2	AFG32_MOUSE	15	308628	308053	324766	313816	297122	299940	286424	294495	0.0916722	0.0819936	0.605332
Pf4	Platelet factor 4	PLF4_MOUSE	2	23131.9	25981.8	26868.5	25327.4	26467.5	28692.3	43552.5	32904.1	-0.377569	0.0820466	0.605332
Tmem200b	Transmembrane protein 200B	D3Z0P8_MOUSE	7	64613.3	62899.6	58450.7	61987.8	55938.5	56724.9	52713.2	55125.5	0.169264	0.082057	0.605332
Tmem222	Transmembrane protein 222	TM222_MOUSE	2	77543.8	79875.3	71411.5	76276.9	87532.2	84021.1	82798.6	84784	-0.152546	0.0823599	0.60681
Dlg1	Discs large MAGUK scaffold protein 1	E9Q9H0_MOUSE	1	16173.3	12255.5	26203.7	18210.8	13213.6	8726.38	14684.5	12208.2	0.576949	0.082446	0.60681
Myh11	Myosin-11	MYH11_MOUSE	79	153771	187768	172324	171288	169974	145857	130955	148928	0.201802	0.0824864	0.60681
Itgb2	Integrin beta-2	ITB2_MOUSE	1	28676	21692.9	22150.7	24173.2	29580.2	26045.1	36246.6	30623.9	-0.341251	0.0826479	0.607241
Eif5a	Eukaryotic translation initiation factor 5A-1	IF5A1_MOUSE	6	1.6288e+06	1.67018e+06	1.62305e+06	1.64067e+06	1.70328e+06	1.6747e+06	1.80622e+06	1.72807e+06	-0.0748715	0.0826978	0.607241
Tlcd3b	Ceramide synthase	TLC3B_MOUSE	2	19660.4	15004.3	15817.3	16827.3	19189.2	17368	35141.4	23899.5	-0.506174	0.0830015	0.608908
Nipa1	Magnesium transporter NIPA1	NIPA1_MOUSE	3	52040.5	56009.2	48106.6	52052.1	45778.6	47911.8	25896.5	39862.3	0.384931	0.0831516	0.609075
Sort1	Sortilin	SORT_MOUSE	19	62191.6	59474.2	54438.9	58701.6	71350.4	61891.1	67441.4	66894.3	-0.188485	0.0831777	0.609075
Cav2	Caveolin-2	CAV2_MOUSE	3	28371.5	25318.1	22623	25437.5	35165.5	25346	35264.1	31925.2	-0.327736	0.0833533	0.609799
Pcyt1b	Choline-phosphate cytidylyltransferase B	PCY1B_MOUSE	3	16368.4	12146.7	18762.4	15759.2	10983.8	6040.73	14257.2	10427.3	0.595832	0.0838724	0.612612
Pcyox1l	Prenylcysteine oxidase-like	PCYXL_MOUSE	5	149273	152250	144206	148576	135079	144849	122885	134271	0.146055	0.083892	0.612612
Dazap1	DAZ-associated protein 1	DAZP1_MOUSE	15	389801	407526	424493	407273	422623	434909	446179	434570	-0.0935937	0.084369	0.614161
Mrpl12	Large ribosomal subunit protein bL12m	RM12_MOUSE	7	181484	184471	162396	176117	163420	164973	152161	160185	0.136798	0.0844259	0.614161
Armc10	Armadillo repeat-containing protein 10	ARM10_MOUSE	5	93656.9	84504.5	92207.5	90122.9	77202.2	80156.3	85312.6	80890.3	0.155927	0.0845074	0.614161
Mag	Myelin-associated glycoprotein	Q3T1F6_MOUSE;Q3ZB62_MOUSE	2	583440	766724	741653	697273	668367	430741	499099	532735	0.388304	0.0845362	0.614161
Sh3bp1	SH3 domain-binding protein 1	3BP1_MOUSE	2	13236.1	8880.52	11750.2	11288.9	19388.8	12782.5	14331	15500.8	-0.457431	0.0845368	0.614161
Usp8	Ubiquitin carboxyl-terminal hydrolase 8	UBP8_MOUSE	4	53757.5	52759.9	50464.5	52327.3	44891.8	48814.9	45604.8	46437.2	0.172283	0.0845679	0.614161
Eno3	Beta-enolase	ENOB_MOUSE	1	3.51726e+06	3.58093e+06	3.08256e+06	3.39358e+06	3.23925e+06	3.30803e+06	2.64096e+06	3.06275e+06	0.147984	0.0847704	0.61421
Map3k4	Mitogen-activated protein kinase kinase kinase 4	M3K4_MOUSE	7	16153.6	14187.3	15189.8	15176.9	17027.2	17086	25651.2	19921.5	-0.392449	0.0847893	0.61421
Stxbp6	Syntaxin-binding protein 6	STXB6_MOUSE	2	60597.8	71116.4	75645.8	69120	79553.9	78825.3	78322.7	78900.6	-0.190934	0.0848066	0.61421
Pex16	Peroxisomal membrane protein PEX16	PEX16_MOUSE	3	29900.2	21493.1	24556.9	25316.7	30130.7	28203.2	36983.7	31772.6	-0.327691	0.0848908	0.61426
Gfra2	GDNF family receptor alpha-2	GFRA2_MOUSE	3	33278	37221.4	41968.6	37489.3	29785.6	28609.4	35000	31131.7	0.268096	0.0851763	0.61512
Sybu	Syntabulin	SYBU_MOUSE	10	59030.6	43395.7	32899.7	45108.6	54899.3	59011.3	57822.2	57244.3	-0.343727	0.0852803	0.61512
Sult4a1	Sulfotransferase 4A1	ST4A1_MOUSE	13	283701	309757	273588	289015	274537	276324	216814	255892	0.175612	0.0852816	0.61512
Cntfr	Ciliary neurotrophic factor receptor subunit alpha	CNTFR_MOUSE	9	358915	362653	364486	362018	336913	350534	342119	343189	0.0770585	0.0853193	0.61512
Astn1	Astrotactin-1	ASTN1_MOUSE	13	36013.1	40819.9	33852.5	36895.2	31669.4	32651.7	30139.5	31486.8	0.228683	0.0855003	0.615866
Hectd1	E3 ubiquitin-protein ligase	F8WIE5_MOUSE	1	72912.3	58920.3	89024.7	73619.1	57218.6	68819.2	54778	60271.9	0.288594	0.0856663	0.61599
Ulk1	Serine/threonine-protein kinase ULK1	ULK1_MOUSE	5	24845.9	35805	33810.2	31487	45237.9	35168.8	37640.8	39349.2	-0.321576	0.0856726	0.61599
Gmpr	GMP reductase 1	GMPR1_MOUSE	3	152703	138420	147319	146147	165574	159670	153001	159415	-0.125364	0.0861979	0.619207
Slc29a4	Equilibrative nucleoside transporter 4	S29A4_MOUSE	1	6108.96	9480.93	12961.8	9517.25	7163.26	6757.5	4408.27	6109.68	0.639448	0.0863043	0.619411
Chchd10	CHCH domain-containing protein	Q2V056_MOUSE;Q7TNL9_MOUSE;Q8BW15_MOUSE	2	21731.3	30189.6	27288.5	26403.1	18195.2	24956.6	18512.7	20554.8	0.361231	0.0864489	0.619825
Clic5	Chloride intracellular channel protein 5	CLIC5_MOUSE	1	11208.6	13958.8	12758.4	12641.9	6667.75	8621.87	11784.9	9024.82	0.486246	0.086518	0.619825
Tmub1	Transmembrane and ubiquitin-like domain-containing protein 1	TMUB1_MOUSE	1	120352	109743	110271	113455	108610	102365	95581.5	102186	0.150934	0.086744	0.620543
Tm2d3	TM2 domain-containing protein 3	TM2D3_MOUSE	1	14463.2	5336.43	6952.8	8917.47	6150.61	5599.04	4421.79	5390.48	0.726221	0.0868247	0.620543
Rac3	Ras-related C3 botulinum toxin substrate 3	RAC3_MOUSE	3	63876	62215.1	49854.1	58648.4	48192.2	54711.7	45930.2	49611.4	0.24142	0.0868526	0.620543
Septin11	Septin-11	SEP11_MOUSE	10	1.50739e+06	1.5432e+06	1.54262e+06	1.53107e+06	1.53855e+06	1.61786e+06	1.70528e+06	1.62056e+06	-0.0819543	0.0870242	0.62121
Psme3	Proteasome activator complex subunit 3	PSME3_MOUSE	3	62599.6	66029.2	67936.6	65521.8	62304.4	58053	52744.4	57700.6	0.183389	0.0871045	0.621226
Gpsm1	G-protein-signaling modulator 1	GPSM1_MOUSE	6	133401	128105	138264	133257	142182	146544	143554	144093	-0.112795	0.0877887	0.625169
Ppil1	Peptidyl-prolyl cis-trans isomerase-like 1	PPIL1_MOUSE	9	289806	263909	293228	282315	262769	260923	263442	262378	0.105658	0.0879289	0.625169
Far1	Fatty acyl-CoA reductase 1	FACR1_MOUSE	3	51249	62240.8	45560.3	53016.7	73685.4	44612.9	91372.9	69890.4	-0.398647	0.0879645	0.625169
Tpgs1	Tubulin polyglutamylase complex subunit 1	TPGS1_MOUSE	5	21738.2	18485.1	17743.1	19322.1	22566.3	22985.7	24587.6	23379.9	-0.275014	0.0879721	0.625169
Arl6ip4	ADP-ribosylation factor-like protein 6-interacting protein 4	AR6P4_MOUSE	4	32130.7	39392.6	37016.1	36179.8	43948	37165.3	49931	43681.4	-0.271834	0.0881368	0.625779
Prkci	Protein kinase C iota type	KPCI_MOUSE	5	97612.3	75907.8	90371.3	87963.8	100266	121317	90083.7	103889	-0.240062	0.0883449	0.626697
Nuak1	NUAK family SNF1-like kinase 1	NUAK1_MOUSE	2	25088.3	36241.2	32485.7	31271.7	38527.8	33607.1	45205.6	39113.5	-0.322807	0.0885084	0.627297
Rap2b	Ras-related protein Rap-2b	RAP2B_MOUSE	6	74673.6	73021.5	90687.6	79460.9	86655.2	93235.5	92453.1	90781.3	-0.19215	0.0885954	0.627353
Znf740	Zinc finger protein 740	ZN740_MOUSE	1	26305.6	22435.7	37057.4	28599.6	18715.3	9772.44	28219.2	18902.3	0.597431	0.0887219	0.62769
Tpd52l1	Tumor protein D53	TPD53_MOUSE	5	13269.6	16218	17101.5	15529.7	11280.7	13736.8	11323.2	12113.6	0.358403	0.0890408	0.628974
Ndn	Necdin	NECD_MOUSE	5	18040.1	13530.5	17983.8	16518.1	19340.6	25451.5	19109.4	21300.5	-0.36684	0.0890618	0.628974
Mt2	Metallothionein-2	MT2_MOUSE	2	388712	283518	358661	343630	286202	291309	159777	245763	0.483592	0.0893224	0.630222
Nbr1	Next to BRCA1 gene 1 protein	NBR1_MOUSE	1	13159.2	17732.4	12789.6	14560.4	10031.1	12588.2	3168.97	8596.11	0.760294	0.0893972	0.630222
Abca7	ATP-binding cassette sub-family A member 7	ABCA7_MOUSE	14	31078	32479.5	31788.7	31782.1	33359.4	37496.5	40221.3	37025.7	-0.220316	0.0895885	0.630313
Carmil2	Capping protein, Arp2/3 and myosin-I linker protein 2	CARL2_MOUSE	11	219955	216495	212896	216449	224066	229551	241583	231733	-0.0984397	0.0896864	0.630313
Hnmt	Histamine N-methyltransferase	HNMT_MOUSE	9	104497	110396	110715	108536	113623	114951	137890	122155	-0.170534	0.0896884	0.630313
H2-Q10	H-2 class I histocompatibility antigen, Q10 alpha chain	HA10_MOUSE	1	33933.4	22687	34723.7	30448	37652.8	32981	46811.9	39148.6	-0.362611	0.0898063	0.630313
Pacsin3	Protein kinase C and casein kinase II substrate protein 3	PACN3_MOUSE	7	87486.9	85056.4	80552	84365.1	79959.9	74681.5	74185.8	76275.7	0.145422	0.0898165	0.630313
Zeb2	Zinc finger E-box-binding homeobox 2	ZEB2_MOUSE	1	6669.79	6433.39	8157.43	7086.87	8899.51	8226.52	12586.5	9904.16	-0.482887	0.089886	0.630313
Cobll1	Cordon-bleu protein-like 1	COBL1_MOUSE	5	55737.6	56797.6	55562	56032.4	51867.3	50289.8	49138.7	50431.9	0.151923	0.0900228	0.630678
Dgkz	Diacylglycerol kinase	A2AHJ7_MOUSE	4	124605	126311	130798	127238	88192.8	125823	113859	109292	0.219343	0.0901938	0.630678
Nelfb	Negative elongation factor B	A0A5H1ZRL3_MOUSE	1	11339.7	21577.2	21240.1	18052.3	12346.4	13142.3	13451.5	12980.1	0.475887	0.0902521	0.630678
Rae1	mRNA export factor	RAE1L_MOUSE	6	115452	122566	114062	117360	124000	126968	132255	127741	-0.122283	0.0902898	0.630678
Fxr1	RNA-binding protein FXR1	FXR1_MOUSE	11	134847	137416	135183	135815	146410	141274	151649	146444	-0.108706	0.090335	0.630678
Parg	Poly(ADP-ribose) glycohydrolase	PARG_MOUSE	3	21180.3	17291.2	25307.3	21259.6	28258.8	22142.8	31873.7	27425.1	-0.367382	0.0904623	0.63086
Trim9	E3 ubiquitin-protein ligase TRIM9	TRIM9_MOUSE	1	27624.4	37153.2	33066.8	32614.8	29149.5	27029	23885.8	26688.1	0.28933	0.0905199	0.63086
Dnajb4	DnaJ homolog subfamily B member 4	DNJB4_MOUSE	1	178955	167619	162715	169763	160668	154972	154824	156821	0.114402	0.090863	0.632696
Pcca	Propionyl-CoA carboxylase alpha chain, mitochondrial	PCCA_MOUSE	24	277839	291998	271857	280565	301276	295033	299452	298587	-0.0898155	0.0910388	0.633333
Gnb2	Guanine nucleotide-binding protein G(I)/G(S)/G(T) subunit beta-2	GBB2_MOUSE	1	578756	575945	572608	575770	600538	587602	646318	611486	-0.0868274	0.0911902	0.633333
Vps33b	Vacuolar protein sorting-associated protein 33B	VP33B_MOUSE	19	80312.4	70331	67023.1	72555.5	81209.5	83289.6	80739	81746	-0.172063	0.0911936	0.633333
Lactb2	Endoribonuclease LACTB2	LACB2_MOUSE	13	116073	116877	102614	111855	128796	129285	115634	124572	-0.155348	0.0915329	0.635134
Zcrb1	Zinc finger CCHC-type and RNA-binding motif-containing protein 1	ZCRB1_MOUSE	3	32286.4	29156	24158	28533.5	40048.8	35008.1	30306.9	35121.2	-0.299688	0.0917629	0.636175
Poglut1	Protein O-glucosyltransferase 1	PGLT1_MOUSE	3	78895.1	66450.6	71053.9	72133.2	81011.9	83671.1	78665.8	81116.3	-0.169328	0.0920481	0.637172
gag-pol	Putative gag-pol protein	Q1W5W7_MOUSE	1	49805.1	63908.5	56807.9	56840.5	63987.6	64745.4	68042.3	65591.8	-0.206595	0.0920671	0.637172
Kbtbd4	Kelch repeat and BTB domain-containing protein 4	KBTB4_MOUSE	2	19581.6	9921.1	15829.4	15110.7	12940.3	10501	4222.17	9221.16	0.71255	0.0922732	0.637204
Dtd2	D-aminoacyl-tRNA deacylase 2	DTD2_MOUSE	5	48339.4	48546.1	53535.5	50140.3	42575.5	48456	35844.2	42291.9	0.24559	0.0923144	0.637204
Gstt3	Glutathione S-transferase theta-3	GSTT3_MOUSE	5	49140.8	45706.3	43675.8	46174.3	41556	42550.3	32602.5	38902.9	0.247211	0.0924441	0.637204
Tmem19	Transmembrane protein 19	TMM19_MOUSE	1	35891.9	41362	33630.9	36961.6	36175.2	46192.3	54329.9	45565.8	-0.301924	0.0924571	0.637204
Hexim2	Protein HEXIM2	HEXI2_MOUSE	1	33126.2	19551.4	21149.5	24609	19543.1	39336.2	48724.9	35868.1	-0.543514	0.0924728	0.637204
Lsr	Lipolysis-stimulated lipoprotein receptor	LSR_MOUSE	2	22850	25952.1	26796.9	25199.7	27778	12185	11192.2	17051.8	0.563486	0.0927115	0.637409
Hnrnpul1	Heterogeneous nuclear ribonucleoprotein U-like protein 1	HNRL1_MOUSE	35	165006	175625	171601	170744	194865	184444	175878	185062	-0.116174	0.0927487	0.637409
Itga7	Integrin alpha-7	ITA7_MOUSE	15	49023.5	44975.3	44234.8	46077.9	43384.6	39379.6	37597.2	40120.5	0.199736	0.0927528	0.637409
Nudt12	NAD-capped RNA hydrolase NUDT12	NUD12_MOUSE	9	28382.3	28101.5	22798.3	26427.4	25637.7	32091.7	46124.7	34618	-0.38949	0.0928235	0.637409
Cracd	Capping protein-inhibiting regulator of actin dynamics	CRACD_MOUSE	15	84350.6	92637.2	95406.4	90798	102832	95575.1	103715	100707	-0.149436	0.0929909	0.638008
Rbm8a	RNA-binding protein 8A	RBM8A_MOUSE	7	307232	306502	325975	313236	341738	338924	321910	334191	-0.0934208	0.0932423	0.63824
Tpm2	Tropomyosin beta chain	TPM2_MOUSE	1	55246.8	63492.1	67576	62105	62542.4	44147.5	47847.4	51512.4	0.269788	0.0932621	0.63824
Cfl2	Cofilin-2	COF2_MOUSE	7	594766	596635	646594	612665	564157	592295	571971	576141	0.0886769	0.0935224	0.63824
Tmem243	Transmembrane protein 243, mitochondrial	A0A0G2JEH3_MOUSE;B2RVB9_MOUSE	1	43929.7	40245.3	44581.3	42918.8	49491	60256.5	43591	51112.8	-0.252076	0.0935578	0.63824
Hirip3	HIRA-interacting protein 3	HIRP3_MOUSE	2	18922.2	12134.8	9760.91	13606	14433.7	16554.6	30260.1	20416.1	-0.585468	0.0936042	0.63824
Arhgap21	Rho GTPase activating protein 21	A0A0A0MQE8_MOUSE;B2RWX1_MOUSE;B7ZCJ1_MOUSE	1	19172.6	8390.9	20541.1	16034.9	26090	16971.6	28860.7	23974.1	-0.580264	0.0936463	0.63824
Gigyf2	GRB10-interacting GYF protein 2	GGYF2_MOUSE	3	38310.6	42788.3	46478.9	42526	37363.8	38950.8	31005.5	35773.4	0.249458	0.0937061	0.63824
Cask	Calcium/calmodulin-dependent serine protein kinase (MAGUK family) (Fragment)	B1AUH5_MOUSE	1	15039.8	18367.4	21792.1	18399.8	23134.6	18321.4	33489.4	24981.8	-0.441189	0.093759	0.63824
1810030O07Rik	Uncharacterized protein	A2BDN9_MOUSE	5	29333.5	32733.7	30836.9	30968	29410.1	25403.2	15669.1	23494.1	0.398478	0.0938179	0.63824
Scamp4	Secretory carrier-associated membrane protein 4	SCAM4_MOUSE	1	115805	118675	128865	121115	126440	135314	136759	132837	-0.133283	0.0938281	0.63824
Cnksr2	Connector enhancer of kinase suppressor of ras 2 (Fragment)	Q3URG0_MOUSE	3	61394.2	40213.6	35682.6	45763.5	54801	53027.7	67160.7	58329.8	-0.350037	0.0939362	0.638429
Dhcr7	7-dehydrocholesterol reductase	DHCR7_MOUSE	3	70840.5	74128.3	72771.2	72580	71258	48532.9	63347.1	61046	0.249676	0.0940736	0.638591
Scamp3	Secretory carrier-associated membrane protein 3	SCAM3_MOUSE	5	245480	242262	235777	241173	271075	245769	259870	258905	-0.102353	0.0941209	0.638591
Usp24	Ubiquitin carboxyl-terminal hydrolase 24	UBP24_MOUSE	65	303667	316907	276803	299125	269380	293754	255662	272932	0.132208	0.0944982	0.639933
Stk39	STE20/SPS1-related proline-alanine-rich protein kinase	STK39_MOUSE	2	399075	363755	391982	384937	407512	406549	416566	410209	-0.0917359	0.094516	0.639933
Snap47	Synaptosomal-associated protein 47	SNP47_MOUSE	1	326103	329323	317352	324259	309070	311713	298269	306350	0.0819659	0.0947058	0.639933
Ryr2	Ryanodine receptor 2	RYR2_MOUSE	100	71112.5	60998.5	66232.4	66114.5	65163.4	55553.7	46663.2	55793.4	0.24487	0.094771	0.639933
Lsp1	Lymphocyte-specific protein 1	LSP1_MOUSE	1	15697.2	11835.1	8589.52	12040.6	8966.36	8892.02	8049.26	8635.88	0.479494	0.0947826	0.639933
Tmx1	Thioredoxin-related transmembrane protein 1	TMX1_MOUSE	5	140916	142412	139546	140958	124159	128499	137087	129915	0.117698	0.094802	0.639933
Brpf1	Peregrin	BRPF1_MOUSE	5	66708.7	76967.2	75208.7	72961.5	62039	69632.6	61394.6	64355.4	0.181075	0.09516	0.641805
Cox6a1	Cytochrome c oxidase subunit 6A1, mitochondrial	CX6A1_MOUSE	6	3.41806e+06	4.04952e+06	3.5149e+06	3.66083e+06	3.65107e+06	3.39382e+06	2.88808e+06	3.31099e+06	0.144906	0.0953809	0.64194
Dctn6	Dynactin subunit 6	DCTN6_MOUSE	2	116456	124906	112611	117991	123737	126744	141316	130599	-0.146471	0.0954129	0.64194
Ighmbp2	DNA-binding protein SMUBP-2	SMBP2_MOUSE	2	5387.48	8614.45	9620.91	7874.28	8585.88	11913.9	13955.7	11485.2	-0.544551	0.0954706	0.64194
Mta2	Metastasis-associated protein MTA2	MTA2_MOUSE	17	124834	123021	128654	125503	130463	137798	138543	135601	-0.111655	0.0955708	0.64194
Mtg1	Mitochondrial ribosome-associated GTPase 1	MTG1_MOUSE	2	13802.8	15369.3	15098.1	14756.8	15397.2	19738.1	20150.2	18428.5	-0.320562	0.095584	0.64194
Gpat3	Glycerol-3-phosphate acyltransferase 3	GPAT3_MOUSE	2	8265.53	7324.6	11010.9	8867	7866.22	5787.35	3280.21	5644.59	0.651576	0.0957427	0.642385
Pcbp3	Pcbp3 protein	Q8CFQ6_MOUSE	1	40031.5	42235.4	51395.1	44554	50934.3	49272.4	57072.6	52426.4	-0.234738	0.095812	0.642385
Eml6	Echinoderm microtubule-associated protein-like 6	EMAL6_MOUSE	6	13352.4	10820.2	15441.6	13204.7	9149.23	12184	5202.59	8845.28	0.578077	0.0959758	0.642941
Cacna1e	Voltage-dependent R-type calcium channel subunit alpha (Fragment)	A0A571BF18_MOUSE	1	7715.55	8877.56	6055.37	7549.49	11489.1	10238.8	9019.28	10249.1	-0.441041	0.0963055	0.643248
Pebp1	Phosphatidylethanolamine-binding protein 1	PEBP1_MOUSE	6	4.2403e+06	4.5291e+06	4.52327e+06	4.43089e+06	4.29422e+06	4.20895e+06	4.19127e+06	4.23148e+06	0.0664332	0.096307	0.643248
Nherf1	Na(+)/H(+) exchange regulatory cofactor NHE-RF1	NHRF1_MOUSE	22	625790	602459	599644	609298	555923	580060	594527	576837	0.0789838	0.096398	0.643248
Dlg4	Disks large homolog 4	DLG4_MOUSE	1	1.06391e+06	1.06427e+06	1.10708e+06	1.07842e+06	1.13138e+06	1.12125e+06	1.12265e+06	1.1251e+06	-0.0611274	0.0964155	0.643248
Mgat5	Alpha-1,6-mannosylglycoprotein 6-beta-N-acetylglucosaminyltransferase A	MGT5A_MOUSE	1	4588.13	6106.97	2300.48	4331.86	7146.55	5322.98	9199.15	7222.89	-0.737591	0.0964265	0.643248
Rnf14	E3 ubiquitin-protein ligase RNF14	RNF14_MOUSE	1	135589	147872	149678	144380	158811	150782	162147	157247	-0.123163	0.0966087	0.643502
Safb2	Scaffold attachment factor B2	SAFB2_MOUSE	4	33747.1	32104.6	33290.4	33047.4	30337.2	29040.3	26076.4	28484.6	0.214354	0.0966306	0.643502
Prpsap1	Phosphoribosyl pyrophosphate synthase-associated protein 1	KPRA_MOUSE	1	277310	268049	254072	266477	257264	250959	229200	245808	0.116481	0.0967075	0.643502
Rpl11	Large ribosomal subunit protein uL5	RL11_MOUSE	2	271890	269195	269517	270201	277177	284955	303495	288542	-0.0947491	0.0970437	0.645198
2310022A10Rik	RIKEN cDNA 2310022A10 gene	A0A087WRI8_MOUSE;A0A0R4J2B5_MOUSE;G5E8E3_MOUSE	1	12029.7	9640.19	10556.6	10742.2	19119.4	12660.2	11884.7	14554.8	-0.438207	0.0972006	0.645701
Mrps17	Small ribosomal subunit protein uS17m	RT17_MOUSE	1	23712.4	21207.2	23853.9	22924.5	47625	23707.4	23482.4	31604.9	-0.46326	0.0972946	0.645712
Mbp	Myelin basic protein	A0A498WGS3_MOUSE	2	47545	53057.6	54854.9	51819.2	52621.4	57852.8	76302.6	62258.9	-0.264794	0.0973785	0.645712
Irs1	Insulin receptor substrate 1	IRS1_MOUSE	13	29157	27749.4	31066.5	29324.3	27508.6	24672.7	16645.4	22942.2	0.354092	0.0974461	0.645712
Csnk2a1	Casein kinase II subunit alpha	CSK21_MOUSE	5	500811	513398	503777	505995	493418	478500	473827	481915	0.0703452	0.0978305	0.64772
Plcb3	1-phosphatidylinositol 4,5-bisphosphate phosphodiesterase beta-3	PLCB3_MOUSE	3	375469	392447	371466	379794	394349	398455	413817	402207	-0.0827215	0.0979444	0.647747
Rnh1	Ribonuclease inhibitor	RINI_MOUSE	7	770446	804672	776833	783984	717364	750142	765026	744177	0.0751768	0.0979977	0.647747
Slc39a3	Zinc transporter ZIP3	S39A3_MOUSE	1	53270.6	57411.8	31530.8	47404.4	63271.9	65847.6	52900.3	60673.3	-0.35604	0.0981002	0.647886
Tax1bp1	Tax1-binding protein 1 homolog	TAXB1_MOUSE	14	89491.6	99960.8	101355	96935.8	93884.3	84349.4	80945.9	86393.2	0.166112	0.0982388	0.648262
Pik3c3	Phosphatidylinositol 3-kinase catalytic subunit type 3	PK3C3_MOUSE	10	62423.2	60602.8	64221	62415.7	54264.2	55767.6	58633.1	56221.6	0.150782	0.0985107	0.649234
Mlf2	Myeloid leukemia factor 2	MLF2_MOUSE	8	129550	124818	128428	127599	124201	107904	116612	116239	0.134517	0.0986853	0.649234
Soga1	Protein SOGA1	SOGA1_MOUSE	4	45595.4	48682.6	31261.9	41846.7	48756.6	52045.7	53242.4	51348.2	-0.295202	0.0987163	0.649234
Lysmd2	LysM and putative peptidoglycan-binding domain-containing protein 2	LYSM2_MOUSE	4	29257.6	31347.9	32857.3	31154.3	33839.2	39412.2	35357.7	36203	-0.216679	0.0987369	0.649234
Inpp5e	Phosphatidylinositol polyphosphate 5-phosphatase type IV	INP5E_MOUSE	6	148502	131657	140509	140223	147174	147263	176722	157053	-0.163532	0.0987947	0.649234
Ndufa11	NADH dehydrogenase [ubiquinone] 1 alpha subcomplex subunit 11	NDUAB_MOUSE	4	340404	342149	313205	331919	290545	321005	311985	307845	0.10863	0.0992001	0.651359
Adgrb1	Adhesion G protein-coupled receptor B1	AGRB1_MOUSE	12	48826.4	48230.6	51036.6	49364.5	42928.4	45312.9	44279.2	44173.5	0.160292	0.0995937	0.653185
Cdadc1	Cytidine and dCMP deaminase domain-containing protein 1	CDAC1_MOUSE	2	25124.8	21075.7	23451	23217.1	16781.5	19232.3	21147.2	19053.7	0.285121	0.0996425	0.653185
Specc1	Sperm antigen with calponin homology and coiled-coil domains 1	A0A0J9YUR2_MOUSE	1	19990.6	25007.5	23893.1	22963.8	20610.8	17617.4	18346.3	18858.2	0.284168	0.0998313	0.653638
Polr2k	DNA-directed RNA polymerases I, II, and III subunit RPABC4	RPAB4_MOUSE	1	26812.2	48293.9	46269.4	40458.5	25917.9	22964.1	40041.5	29641.1	0.448842	0.0998762	0.653638
Carm1	Histone-arginine methyltransferase CARM1	CARM1_MOUSE	3	33358.8	36814.9	36576	35583.2	39046.9	38634.3	47070.8	41584	-0.224831	0.100225	0.654703
Sptb	Spectrin beta chain	B2RX08_MOUSE;Q149M1_MOUSE;Q3UGX2_MOUSE;Q3UGY4_MOUSE;Q5DTG9_MOUSE	18	408151	435438	408760	417449	384914	368483	412987	388794	0.102595	0.100325	0.654703
Apoa1	Apolipoprotein A-I	APOA1_MOUSE	19	495828	513715	587416	532320	612958	534131	603679	583589	-0.13266	0.100355	0.654703
Clcn7	H(+)/Cl(-) exchange transporter 7	CLCN7_MOUSE	1	83034.8	86455	95625.9	88371.9	80478	81069.3	77204	79583.8	0.151114	0.100548	0.654703
Sema4c	Semaphorin-4C	SEM4C_MOUSE	2	21566.7	14867.8	24384.7	20273	19445.8	13467.7	10866.8	14593.4	0.474244	0.100605	0.654703
Zfyve16	Zinc finger FYVE domain-containing protein 16	ZFY16_MOUSE	2	12044.5	12295	21188.8	15176.1	13389.6	9787.23	8813.43	10663.4	0.509131	0.100734	0.654703
Srr	Serine racemase	SRR_MOUSE	8	30125.9	34804	29124.6	31351.5	30988	23725.2	20677.3	25130.2	0.319114	0.100889	0.654703
Lbr	Delta(14)-sterol reductase LBR	LBR_MOUSE	1	52282	48625.3	51656	50854.4	60410.9	51841.7	61488.1	57913.6	-0.187528	0.100927	0.654703
Vrk1	Serine/threonine-protein kinase VRK1	VRK1_MOUSE	5	47213.9	43871.5	34230.2	41771.8	51115.2	47551.9	49975.7	49547.6	-0.246284	0.100956	0.654703
Fam162a	Protein FAM162A	F162A_MOUSE	7	671815	740715	676888	696473	660341	665013	639596	654983	0.0886087	0.10099	0.654703
Cxadr	Coxsackievirus and adenovirus receptor homolog	CXAR_MOUSE	1	18159.3	17228.9	21087	18825.1	25639.7	19229.4	25479.6	23449.6	-0.316904	0.101055	0.654703
Raly	RNA-binding protein Raly	RALY_MOUSE	10	168771	171622	176014	172136	182989	189631	179627	184082	-0.0968027	0.101095	0.654703
Wipi1	WD repeat domain phosphoinositide-interacting protein 1	WIPI1_MOUSE	9	91451.1	87031.7	77261.4	85248.1	73683.5	78227.8	76667.6	76193	0.16201	0.101166	0.654703
Gng12	Guanine nucleotide-binding protein G(I)/G(S)/G(O) subunit gamma-12	GBG12_MOUSE	9	938550	921277	906170	921999	967136	939973	988834	965315	-0.0662345	0.101193	0.654703
Thumpd1	THUMP domain-containing protein 1	THUM1_MOUSE	17	127380	121580	128569	125843	134644	141484	132214	136114	-0.113192	0.101331	0.655063
Rac2	Ras-related C3 botulinum toxin substrate 2	RAC2_MOUSE	1	9574.45	6958.62	8751.69	8428.25	7850.48	10081	21674.4	13202	-0.647446	0.101464	0.655063
Trhde	Thyrotropin-releasing hormone-degrading ectoenzyme	TRHDE_MOUSE	1	50651.7	48253.4	40863.7	46589.6	57696.4	44944.2	67313.5	56651.3	-0.282102	0.101521	0.655063
Pcbp3	Poly(rC)-binding protein 3	PCBP3_MOUSE	6	377880	352935	368208	366341	375210	401432	392423	389688	-0.0891321	0.101578	0.655063
Mapk8ip3	C-Jun-amino-terminal kinase-interacting protein 3	JIP3_MOUSE	4	100901	100656	100804	100787	93432.1	95498.2	90279.1	93069.8	0.114927	0.101831	0.655547
Rell1	RELT-like protein 1	RELL1_MOUSE	5	43433.9	37787.2	46222.1	42481.1	50735.7	51185	45557	49159.2	-0.210642	0.101836	0.655547
Ctsf	Cathepsin F	CATF_MOUSE	1	76642.9	93142.6	91359.4	87048.3	81636.2	72310.4	76065.6	76670.7	0.183141	0.101915	0.655547
Ppp1r3f	Protein phosphatase 1 regulatory subunit 3F	PPR3F_MOUSE	8	49352.7	40131.5	54818.7	48100.9	41669	40489.8	40133	40763.9	0.238773	0.102001	0.655547
Ndufa13	NADH dehydrogenase [ubiquinone] 1 alpha subcomplex subunit 13	NDUAD_MOUSE	16	488700	530439	510010	509716	472791	489971	481591	481451	0.0823055	0.102066	0.655547
Mycl	Protein L-Myc	MYCL_MOUSE	1	63783.4	70199.5	53013.7	62332.2	66654.9	35315.7	43175.1	48381.9	0.36551	0.102214	0.655967
Os9	Protein OS-9	OS9_MOUSE	1	22451.8	20394.1	24082.5	22309.5	18623.9	20233.1	16151.5	18336.2	0.282965	0.102475	0.657114
Ube2k	Ubiquitin-conjugating enzyme E2 K	UBE2K_MOUSE	1	460065	501466	475106	478879	437814	443033	467857	449568	0.0911207	0.102662	0.657399
Ndufv1	NADH dehydrogenase [ubiquinone] flavoprotein 1, mitochondrial	NDUV1_MOUSE	6	1.41327e+06	1.41906e+06	1.44026e+06	1.4242e+06	1.31267e+06	1.32518e+06	1.42306e+06	1.35363e+06	0.0733103	0.102685	0.657399
Nars2	Probable asparagine--tRNA ligase, mitochondrial	SYNM_MOUSE	3	81300	99658.1	85982.9	88980.3	86351.4	72640.6	74024.7	77672.2	0.196088	0.10303	0.659009
Epb41	Protein 4.1	EPB41_MOUSE	2	510341	489234	454187	484587	450320	462323	449209	453951	0.0942213	0.103102	0.659009
Rapgef1	Rap guanine nucleotide exchange factor (GEF) 1	A1L338_MOUSE;Q3UGX8_MOUSE;Q3UHC1_MOUSE	6	83908	92823.1	90390.4	89040.5	85553.1	76661.2	78593.1	80269.1	0.149617	0.103504	0.660933
Rab24	Ras-related protein Rab-24	RAB24_MOUSE	7	72465.8	85857.6	71853.7	76725.7	85241.4	86825.1	86497.8	86188.1	-0.167779	0.103616	0.660933
Kars1	Lysine--tRNA ligase	SYK_MOUSE	34	138191	149579	139185	142318	135340	126717	131749	131269	0.116597	0.103853	0.660933
Lsg1	Large subunit GTPase 1 homolog	LSG1_MOUSE	2	18331.8	10907.3	12465.3	13901.5	17087.2	22375.5	16630.8	18697.8	-0.427635	0.103911	0.660933
Ipo8	Importin-8	IPO8_MOUSE	1	12024.7	14899.5	18165.1	15029.8	14230.2	10367	6743.41	10446.8	0.524756	0.103941	0.660933
Gdf10	Growth/differentiation factor 10	GDF10_MOUSE	4	65232.2	48276.1	67105.7	60204.7	71590.3	74388.7	66924.6	70967.9	-0.237291	0.103981	0.660933
Tbc1d7	TBC1 domain family member 7	TBCD7_MOUSE	1	13392.8	11589.8	11508.4	12163.7	15594.8	10600.6	27225.2	17806.9	-0.549856	0.104041	0.660933
Sri	Sorcin	SORCN_MOUSE	15	676486	710514	702353	696451	739344	739743	713511	730866	-0.0695848	0.104069	0.660933
Nucks1	Nuclear ubiquitous casein and cyclin-dependent kinase substrate 1	NUCKS_MOUSE	11	226744	245035	240919	237566	268409	230148	293714	264090	-0.152702	0.104312	0.661947
Naxd	ATP-dependent (S)-NAD(P)H-hydrate dehydratase	NNRD_MOUSE	16	634812	641360	615282	630485	606317	600742	601689	602916	0.0645045	0.10469	0.663776
Fis1	Mitochondrial fission 1 protein	FIS1_MOUSE	8	357514	360159	334444	350706	299223	331785	342049	324352	0.112699	0.104852	0.663776
Urgcp	Up-regulator of cell proliferation	URGCP_MOUSE	1	16285.6	19240.8	26129.2	20551.9	17782.3	14884.4	14837.4	15834.7	0.376179	0.104913	0.663776
Itpkc	Inositol-trisphosphate 3-kinase C	IP3KC_MOUSE	1	18225.4	33599.2	106722	52849	26856.8	20776.3	20018.1	22550.4	1.22872	0.105008	0.663776
Tbc1d12	TBC1 domain family member 12	TBC12_MOUSE	2	13056.7	10933	6280.99	10090.2	14948.9	12346.7	15650.4	14315.3	-0.504601	0.105018	0.663776
Rph3a	Rabphilin-3A	RP3A_MOUSE	4	876535	876729	899126	884130	917549	916723	924802	919691	-0.0568911	0.105178	0.664152
Zic5	Zinc finger protein ZIC 5	ZIC5_MOUSE	3	3927.75	5721.2	5351.33	5000.09	6761.15	6914.26	7134.33	6936.58	-0.472269	0.105244	0.664152
rim1	Rim1delta83-105 (Fragment)	Q6BCW5_MOUSE	2	22813.5	25250.8	40424.5	29496.3	38636	45053.6	32193.9	38627.8	-0.389107	0.105439	0.664853
Rap1gap	Rap1 GTPase-activating protein 1	RPGP1_MOUSE	10	174198	174095	177530	175274	159140	166277	167257	164225	0.0939427	0.105586	0.66518
Kcnk12	MNTK1	Q76M80_MOUSE	3	37286.5	37133.4	49566	41328.7	31363.6	38868.9	31877.8	34036.8	0.280048	0.105856	0.66518
Sec24c	Sec24 related gene family, member C (S. cerevisiae)	Q8CGF4_MOUSE	1	73277	74695.1	87301.3	78424.5	103874	112672	69385.6	95310.6	-0.281332	0.105986	0.66518
Vat1l	Synaptic vesicle membrane protein VAT-1 homolog-like	VAT1L_MOUSE	23	849054	790059	873469	837527	783382	782649	806581	790871	0.0826947	0.106029	0.66518
Hbbt1	Beta-globin	A8DUK2_MOUSE	3	7.98188e+06	8.80978e+06	8.00468e+06	8.26545e+06	9.90587e+06	7.5455e+06	1.00809e+07	9.17741e+06	-0.150994	0.106152	0.66518
Cdk19	Cyclin-dependent kinase 19	CDK19_MOUSE	2	54693.8	56575	55975.9	55748.3	48899.1	51036.2	51258.6	50398	0.145561	0.106161	0.66518
Aarsd1	Alanyl-tRNA editing protein Aarsd1	AASD1_MOUSE	21	166457	178318	182095	175623	190680	185927	189358	188655	-0.103265	0.106176	0.66518
Reps1	RalBP1-associated Eps domain-containing protein 1	REPS1_MOUSE	2	50559.1	49646.1	53454.9	51220	56977.7	56556.3	56698.3	56744.1	-0.147763	0.106184	0.66518
Kcnj9	G protein-activated inward rectifier potassium channel 3	KCNJ9_MOUSE	6	40349.9	43084.1	40079.1	41171	35410.3	38797.9	34040.4	36082.9	0.190316	0.106284	0.66518
Dok7	Protein Dok-7	DOK7_MOUSE	1	5858.61	9428.51	3560.5	6282.54	9259.34	7613.28	13059.5	9977.38	-0.667312	0.106328	0.66518
Iqsec1	IQ motif and Sec7 domain 1	E9PUA3_MOUSE	2	70249.1	68235	63803	67429	61453	60405.4	61268.8	61042.4	0.143559	0.106973	0.668355
Ablim1	Actin-binding LIM protein 1	ABLM1_MOUSE	18	1.33514e+06	1.3108e+06	1.33646e+06	1.32747e+06	1.24088e+06	1.32075e+06	1.23722e+06	1.26628e+06	0.0680796	0.107004	0.668355
Ugt8	2-hydroxyacylsphingosine 1-beta-galactosyltransferase	CGT_MOUSE	13	126779	114401	118354	119845	152549	137277	117046	135624	-0.178444	0.107175	0.668897
Gad1	Glutamate decarboxylase 1	DCE1_MOUSE	5	447885	447281	454189	449785	396873	408756	452871	419500	0.100565	0.107363	0.669322
Rnf113a2	Ring finger protein 113A2	Q14B01_MOUSE	5	36418.2	33646.7	47354.2	39139.7	35890	25222.8	33095.3	31402.7	0.317743	0.107412	0.669322
Arf5	ADP-ribosylation factor 5	ARF5_MOUSE	9	475435	502758	462379	480191	470617	417914	453357	447296	0.102378	0.107539	0.669591
Casq2	Calsequestrin-2	CASQ2_MOUSE	7	75375.4	77649.7	82053.7	78359.6	60567.2	78850.9	65338.1	68252.1	0.199237	0.108034	0.671725
Fbll1	rRNA/tRNA 2'-O-methyltransferase fibrillarin-like protein 1	FBLL1_MOUSE	10	67894.4	74124.4	74978	72332.3	74818	81202.4	86494.7	80838.4	-0.1604	0.108175	0.671725
Arhgap44	Rho GTPase-activating protein 44	RHG44_MOUSE	20	229910	215854	195550	213771	219035	231499	258866	236467	-0.14557	0.108211	0.671725
Kdsr	3-ketodihydrosphingosine reductase	KDSR_MOUSE	6	167272	145707	159563	157514	162202	153991	250155	188783	-0.261246	0.108322	0.671725
Gng2	Guanine nucleotide-binding protein G(I)/G(S)/G(O) subunit gamma-2	GBG2_MOUSE	10	1.34137e+06	1.40487e+06	1.37174e+06	1.37266e+06	1.37645e+06	1.43672e+06	1.56999e+06	1.46105e+06	-0.0900355	0.108466	0.671725
Ap4e1	AP-4 complex subunit epsilon-1	AP4E1_MOUSE	4	71767	57746.2	69093.9	66202.3	51253.8	68961.2	37561.8	52592.3	0.332032	0.108531	0.671725
Slc38a1	Sodium-coupled neutral amino acid symporter 1	S38A1_MOUSE	8	145641	143762	131880	140428	114152	123765	139799	125905	0.157487	0.108605	0.671725
Pak5	Serine/threonine-protein kinase PAK 5	PAK5_MOUSE	14	48733.7	41831.8	36137.8	42234.5	48757.6	47606.1	52429.3	49597.7	-0.231852	0.108706	0.671725
Elmo2	Engulfment and cell motility 2 (Fragment)	F6XD63_MOUSE	2	35129	30188.6	38469.5	34595.7	45282.1	34649.2	45025.7	41652.3	-0.267804	0.108707	0.671725
Dnttip2	Deoxynucleotidyltransferase terminal-interacting protein 2	TDIF2_MOUSE	8	22352.2	22876.9	17618.2	20949.1	22222.2	27310	27745.1	25759.1	-0.298194	0.108727	0.671725
Hnrnpl	Heterogeneous nuclear ribonucleoprotein L	HNRPL_MOUSE	3	392984	428554	445405	422315	465032	457496	436456	452995	-0.101176	0.109024	0.671974
Ptgr1	Prostaglandin reductase 1	PTGR1_MOUSE	1	42797.2	39976.2	41058.1	41277.2	45276.2	51557.7	44213.7	47015.9	-0.187804	0.109029	0.671974
Rbm27	RNA-binding protein 27	RBM27_MOUSE	11	146992	119148	151364	139168	127379	123092	120905	123792	0.168906	0.109047	0.671974
Dmap1	DNA methyltransferase 1-associated protein 1	DMAP1_MOUSE	13	31340.2	35122.5	38462.5	34975.1	38918.2	37445.3	49068	41810.5	-0.257538	0.109106	0.671974
Zic1	Zinc finger protein ZIC 1	ZIC1_MOUSE	3	44961.7	36736.8	54931.5	45543.3	47249.4	53829.3	67675.3	56251.3	-0.304648	0.109375	0.673009
Clip1	CAP-GLY domain containing linker protein 1	D3Z3M7_MOUSE;F6RCU2_MOUSE	1	26544.1	18754.1	32859.4	26052.5	21926.3	12051.9	22332.5	18770.2	0.472978	0.109443	0.673009
Stk16	Serine/threonine-protein kinase 16	STK16_MOUSE	2	9842.54	12110.1	9603.79	10518.8	8956.53	8324.13	6475.17	7918.61	0.409652	0.109669	0.673218
Rhpn2	Rhophilin-2	RHPN2_MOUSE	7	18057.8	20967.9	18882.2	19302.6	21937.1	21665.6	25984.9	23195.9	-0.26507	0.109788	0.673218
Jtb	Protein JTB	JTB_MOUSE	1	14332.1	13608.6	14354.8	14098.5	24343.9	13903.4	17406.4	18551.3	-0.395973	0.109791	0.673218
Gnaq	Guanine nucleotide-binding protein G(q) subunit alpha	GNAQ_MOUSE	23	591425	572567	581994	581995	587893	621828	629181	612967	-0.0748024	0.109816	0.673218
Pgk2	Phosphoglycerate kinase 2	PGK2_MOUSE	2	28477.9	30419.1	35556.7	31484.6	40884.5	42487.2	31168.8	38180.2	-0.278178	0.110058	0.674178
Aldh4a1	Delta-1-pyrroline-5-carboxylate dehydrogenase, mitochondrial	AL4A1_MOUSE	13	200849	206587	195425	200954	223165	201619	227140	217308	-0.112879	0.11018	0.674407
Eef2k	Eukaryotic elongation factor 2 kinase	EF2K_MOUSE	1	14138.9	12767.9	13370.8	13425.9	12208.8	15656.4	30281.9	19382.4	-0.529732	0.110269	0.674432
Camlg	Guided entry of tail-anchored proteins factor CAMLG	CAMLG_MOUSE	10	54120.2	59257.6	58143.5	57173.7	49024	45950.8	55571.3	50182	0.188182	0.110366	0.674507
Snrpd3	Small nuclear ribonucleoprotein Sm D3	SMD3_MOUSE	3	321509	332717	353281	335836	351024	359724	361150	357299	-0.0893772	0.110524	0.674889
Fmnl1	Formin-like protein 1	FMNL1_MOUSE	9	79659	83284.8	76114.2	79686	74871.1	72171.3	70442.9	72495.1	0.136442	0.110599	0.674889
Dmac2	Distal membrane-arm assembly complex protein 2	DMAC2_MOUSE	4	118558	149853	117818	128743	159356	125018	163674	149349	-0.214196	0.110731	0.675181
Rpap3	RNA polymerase II-associated protein 3	RPAP3_MOUSE	15	38394.4	41048.4	34328.9	37923.9	29696.2	31292.1	35983.6	32324	0.230504	0.110817	0.675183
Asphd1	Aspartate beta-hydroxylase domain-containing protein 1	ASPH1_MOUSE	7	68495.7	57018.2	62621.5	62711.8	58626.5	56316.8	48898.6	54613.9	0.199468	0.11115	0.676333
Slc7a10	Asc-type amino acid transporter 1	AAA1_MOUSE	5	234498	226672	203735	221635	186351	205165	214196	201904	0.134516	0.111204	0.676333
Sf3b6	Splicing factor 3B subunit 6	SF3B6_MOUSE	6	92314.5	106522	107666	102167	109811	111613	118176	113200	-0.14794	0.111261	0.676333
Pycr3	Pyrroline-5-carboxylate reductase 3	P5CR3_MOUSE	15	340036	342401	349134	343857	356967	357154	372129	362083	-0.0745126	0.111354	0.67638
Mtco2	Cytochrome c oxidase subunit 2	COX2_MOUSE	5	4.89791e+06	4.4507e+06	5.00715e+06	4.78525e+06	5.10772e+06	4.84746e+06	5.32091e+06	5.09203e+06	-0.0896456	0.111763	0.677722
Vwa8	von Willebrand factor A domain-containing protein 8	VWA8_MOUSE	9	140852	148812	140555	143406	137644	132546	128981	133057	0.108062	0.111817	0.677722
Plscr1	Phospholipid scramblase 1	PLS1_MOUSE	1	48976.2	47317.6	44219.7	46837.8	45025.5	40921.6	34062.2	40003.1	0.227562	0.111831	0.677722
Lamb2	Laminin subunit beta-2	LAMB2_MOUSE	55	292589	297345	291025	293653	310719	304432	310840	308664	-0.0719241	0.112156	0.678774
Kti12	Protein KTI12 homolog	KTI12_MOUSE	3	12234.7	14419.7	10679.5	12444.6	16303.6	11456.4	24593.8	17451.3	-0.487809	0.112244	0.678774
Gripap1	GRIP1 associated protein 1	A2AEW8_MOUSE;A2AEW9_MOUSE	1	39888.6	37226.4	30931.6	36015.5	31018.5	33252.1	24797.6	29689.4	0.278671	0.112419	0.678774
Rasgrf1	Ras-specific guanine nucleotide-releasing factor 1	RGRF1_MOUSE	17	33801.3	39583.5	40478.9	37954.6	47155	45302.1	39892.8	44116.6	-0.217047	0.112457	0.678774
Cmc1	COX assembly mitochondrial protein homolog	COXM1_MOUSE	2	45574.7	44612.3	47601	45929.3	52589.9	53770.1	48190.5	51516.8	-0.165628	0.112582	0.678774
Ptpmt1	Phosphatidylglycerophosphatase and protein-tyrosine phosphatase 1	PTPM1_MOUSE	6	115542	119931	104141	113205	89126.8	117081	88041.7	98083.2	0.206854	0.112633	0.678774
Med29	Mediator of RNA polymerase II transcription subunit 29	MED29_MOUSE	6	43023.9	53912.2	41568.7	46168.3	67237.9	52395.7	47701.9	55778.5	-0.272807	0.112829	0.678774
Cnih4	Protein cornichon homolog 4	CNIH4_MOUSE	1	164292	207318	170304	180638	210808	240620	173804	208411	-0.206326	0.112839	0.678774
Tle4	Transducin-like enhancer protein 4	TLE4_MOUSE	1	14511.5	15492	16447.8	15483.8	16998.7	23111.9	17689.2	19266.6	-0.31535	0.112844	0.678774
Prpf40b	Pre-mRNA-processing factor 40 homolog B	PR40B_MOUSE	8	43200.3	42148.4	49529.8	44959.5	52469.9	47564.7	54329.9	51454.9	-0.194681	0.112901	0.678774
Sos1	Son of sevenless homolog 1	SOS1_MOUSE	3	38753.2	40018.7	36646.5	38472.8	46547.4	39408.2	46582.1	44179.3	-0.19953	0.113005	0.678774
Atp9a	Probable phospholipid-transporting ATPase IIA	ATP9A_MOUSE	15	90168.8	87830.9	95467.8	91155.8	86786.9	83480.8	78367.4	82878.4	0.137339	0.113029	0.678774
Tmem9b	Transmembrane protein 9B	TMM9B_MOUSE	3	128214	122011	117063	122430	128537	133554	135591	132560	-0.114698	0.113137	0.678905
Prr18	Proline-rich protein 18	PRR18_MOUSE	1	20556.4	28917.6	19955.9	23143.3	24317.3	14131.2	7646.9	15365.1	0.590934	0.113377	0.679656
Mcm3ap	Germinal-center associated nuclear protein	GANP_MOUSE	1	20268.6	21415.9	19192.5	20292.3	23010.7	23575.3	24415	23667	-0.221943	0.113433	0.679656
Arpin	Arpin	ARPIN_MOUSE	14	189875	200725	203550	198050	189215	182667	184380	185421	0.0950599	0.113642	0.680397
Slc6a2	Sodium-dependent noradrenaline transporter	SC6A2_MOUSE	1	27052.7	25305.2	24099.6	25485.9	21272.5	23669	19765.5	21569	0.240738	0.113818	0.68083
Thra	Thyroid hormone receptor alpha	THA_MOUSE	1	9971.66	11731.2	8092.97	9931.95	5602.01	8732.3	7243.5	7192.6	0.465564	0.113886	0.68083
Pdxdc1	Pyridoxal-dependent decarboxylase domain-containing protein 1	PDXD1_MOUSE	14	81549.4	78967.2	78467	79661.2	75021.5	73857.3	69570.7	72816.5	0.129613	0.113976	0.680856
Dcun1d2	DCN1-like protein 2	DCNL2_MOUSE	1	52725.5	47011	49444.2	49726.9	55052.7	52836.5	60607.5	56165.6	-0.175659	0.114248	0.681971
Cyp27a1	Sterol 26-hydroxylase, mitochondrial	CP27A_MOUSE	3	35412.9	32693.2	36525.6	34877.2	36852.5	49204.3	38134.7	41397.2	-0.247248	0.114406	0.682401
Omg	Oligodendrocyte-myelin glycoprotein	OMGP_MOUSE	6	623897	621244	606507	617216	589131	575369	603640	589380	0.0665766	0.114596	0.682868
Arhgef9	Rho guanine nucleotide exchange factor 9	ARHG9_MOUSE	4	61233.5	62517.8	51881.6	58544.3	53249.6	48830.7	52246.3	51442.2	0.186577	0.114657	0.682868
Nck1	Cytoplasmic protein NCK1	NCK1_MOUSE	3	201542	204622	216222	207462	201916	191462	186138	193172	0.102959	0.114796	0.683189
Mmgt1	ER membrane protein complex subunit 5	EMC5_MOUSE	7	163788	193161	175320	177423	158258	178883	124192	153778	0.206344	0.115298	0.684935
Sap18	Histone deacetylase complex subunit SAP18	SAP18_MOUSE	2	156137	160670	164250	160353	175522	168646	169394	171187	-0.0943276	0.115389	0.684935
Tspan4	Tetraspanin-4	TSN4_MOUSE	1	36428.1	28591.2	30744.2	31921.1	26272.8	30428.5	21029.7	25910.3	0.300984	0.115391	0.684935
Cryzl1	Quinone oxidoreductase-like protein 1	QORL1_MOUSE	3	98443.2	89661.8	105399	97834.7	108159	110062	105468	107896	-0.141228	0.115435	0.684935
Fam172a	Cotranscriptional regulator FAM172A	F172A_MOUSE	2	37542.8	28970	33178.6	33230.5	28012	25605.3	30248.7	27955.3	0.249384	0.116156	0.6887
Srcap	Snf2-related CREBBP activator protein	A0A087WNL7_MOUSE;A0A087WQ44_MOUSE	1	16327	20297.2	16655.3	17759.8	22005	20123.6	22126.6	21418.4	-0.270231	0.116304	0.688907
Tfcp2	Alpha-globin transcription factor CP2	TFCP2_MOUSE	3	32392.9	32764.4	27531.2	30896.1	38401	33299.5	36298.6	35999.7	-0.220557	0.116594	0.688907
Wasf3	Actin-binding protein WASF3	WASF3_MOUSE	11	383063	401388	395479	393310	383175	350366	376466	370002	0.0881317	0.11666	0.688907
Uba2	SUMO-activating enzyme subunit 2	SAE2_MOUSE	22	200472	194631	189191	194765	200319	205020	226606	210648	-0.113104	0.116692	0.688907
Nfib	Nuclear factor 1 B-type	NFIB_MOUSE	1	87734.3	80575.6	73802.6	80704.2	86814.5	92322.6	90084.7	89740.6	-0.153118	0.11676	0.688907
Rmdn3	Regulator of microtubule dynamics protein 3	RMD3_MOUSE	28	267877	280069	258487	268811	281872	279502	300518	287298	-0.0959542	0.116964	0.688907
Mcee	Methylmalonyl-CoA epimerase, mitochondrial	MCEE_MOUSE	4	227243	212485	231616	223781	211015	197501	215307	207941	0.105916	0.117289	0.688907
Ahsg	Alpha-2-HS-glycoprotein	FETUA_MOUSE	3	197404	182053	208520	195992	162931	197138	170379	176816	0.148547	0.117296	0.688907
Tspyl4	Testis-specific Y-encoded-like protein 4	TSYL4_MOUSE	7	46567.3	51229.7	52331.8	50042.9	48041.8	44124.9	36752.9	42973.2	0.219729	0.117439	0.688907
Smad2	Mothers against decapentaplegic homolog 2	SMAD2_MOUSE	1	47310.4	48131.7	49373.6	48271.9	42135	45794	41486.6	43138.6	0.162206	0.117454	0.688907
Mcmbp	Mini-chromosome maintenance complex-binding protein	MCMBP_MOUSE	8	34063.5	28209.4	28152.6	30141.8	24922	27774.4	23618.6	25438.3	0.244765	0.117509	0.688907
Fam20b	Glycosaminoglycan xylosylkinase	XYLK_MOUSE	5	20391.8	22436.7	28073.1	23633.9	21447.5	19847.6	10187.9	17161	0.461723	0.117519	0.688907
Zc3h18	Zinc finger CCCH domain-containing protein 18	ZCH18_MOUSE	8	103177	113058	107532	107922	118301	119930	113232	117155	-0.118417	0.117685	0.688907
Hnrnpl	Heterogeneous nuclear ribonucleoprotein L (Fragment)	G5E924_MOUSE;Q3UMT7_MOUSE	5	1.35666e+06	1.32761e+06	1.37913e+06	1.35446e+06	1.37631e+06	1.40203e+06	1.48587e+06	1.4214e+06	-0.0695917	0.117733	0.688907
Marcksl1	MARCKS-related protein	MRP_MOUSE	2	323025	277272	291710	297336	295847	245823	268270	269980	0.139239	0.117859	0.688907
Klhdc2	Kelch domain-containing protein 2	KLDC2_MOUSE	3	20621.4	10956.7	21427.5	17668.6	16094.2	43113.3	20629.5	26612.3	-0.590911	0.117931	0.688907
Nudt7	Peroxisomal coenzyme A diphosphatase NUDT7	NUDT7_MOUSE	4	22727.7	33607.1	23716.9	26683.9	20577.4	21072.1	22773.3	21474.3	0.313362	0.117982	0.688907
Fchsd2	F-BAR and double SH3 domains protein 2	FCSD2_MOUSE	5	24683.2	27058	20179.5	23973.6	31766.7	28979.2	26207.4	28984.4	-0.273831	0.118003	0.688907
Pdp1	[Pyruvate dehydrogenase [acetyl-transferring]]-phosphatase 1, mitochondrial	PDP1_MOUSE	26	142438	150449	146594	146494	136015	140170	133971	136719	0.0996245	0.118008	0.688907
Pc	Pyruvate carboxylase, mitochondrial	PYC_MOUSE	45	658374	683136	686667	676059	707597	707613	701435	705548	-0.0615953	0.118015	0.688907
Acot8	Acyl-coenzyme A thioesterase 8	ACOT8_MOUSE	3	28883	19388.2	25656.8	24642.7	22225.2	19097.3	17667.4	19663.3	0.325654	0.118072	0.688907
Cacnb4	Voltage-dependent L-type calcium channel subunit beta-4	CACB4_MOUSE	1	318164	332013	321210	323795	349128	330212	347771	342370	-0.0804756	0.118098	0.688907
Cd47	Leukocyte surface antigen CD47	CD47_MOUSE	1	344158	311123	306024	320435	333807	337507	365289	345534	-0.108798	0.11836	0.689843
Tcp11l2	T-complex protein 11-like protein 2	T11L2_MOUSE	5	61888	66558.4	96336	74927.5	69206.2	61997.6	53374.4	61526.1	0.284297	0.118432	0.689843
Uqcrc1	Ubiquinol-cytochrome c reductase core protein 1 (Fragment)	A0A0A6YVZ0_MOUSE	1	78452.5	72517	82306.5	77758.7	69849.2	60997.9	75124.7	68657.2	0.179592	0.118523	0.689863
Dchs1	Protocadherin-16	PCD16_MOUSE	27	50305.8	49432.4	52271.4	50669.9	38066.7	47493.8	46636.2	44065.6	0.201476	0.11865	0.690096
Pex14	Peroxisomal membrane protein PEX14	PEX14_MOUSE	9	39718.1	39039.5	37536.9	38764.8	42772.1	46269.2	41786.1	43609.1	-0.169882	0.118744	0.69014
Eloa	Elongin-A	ELOA1_MOUSE	10	49721.3	63062.8	59187.9	57324	49971.8	55473.8	35303.6	46916.4	0.289048	0.118834	0.690157
Ifitm10	Interferon-induced transmembrane protein 10	IFM10_MOUSE	1	46419.4	40406.5	60409.7	49078.5	41336.7	41514.1	40158.9	41003.3	0.259353	0.119352	0.691667
Pafah1b3	Platelet-activating factor acetylhydrolase IB subunit alpha1	PA1B3_MOUSE	1	194936	204177	205239	201451	184867	194691	187484	189014	0.0919338	0.119405	0.691667
Ctsd	Cathepsin D	CATD_MOUSE	1	745515	684617	745343	725158	788428	729581	797745	771918	-0.0901509	0.119598	0.691667
Gsk3b	Glycogen synthase kinase-3 beta	GSK3B_MOUSE	7	345920	340590	337043	341184	331195	325385	316167	324249	0.0734491	0.119789	0.691667
Pip4k2a	Phosphatidylinositol 5-phosphate 4-kinase type-2 alpha	PI42A_MOUSE	4	644761	644923	607210	632298	652835	641944	746653	680477	-0.105942	0.119819	0.691667
Vasp	Vasodilator-stimulated phosphoprotein	VASP_MOUSE	16	61834.8	65372.5	77907	68371.4	65286.3	59357.3	52273.4	58972.4	0.213354	0.119863	0.691667
Tmem178a	Transmembrane protein 178A	T178A_MOUSE	3	20866.9	17296.2	22806.4	20323.1	17127.5	16189.8	16928.2	16748.5	0.27909	0.12007	0.691667
Nos3	Nitric oxide synthase 3	NOS3_MOUSE	1	5436.76	2317.56	3854.61	3869.64	5958.9	5274.67	6844.26	6025.94	-0.638986	0.120079	0.691667
Rab23	RAB23, member RAS oncogene family	Q9D4I9_MOUSE	3	94515.4	97569.1	86315.3	92799.9	95408.2	66578.2	77208.2	79731.5	0.218973	0.120158	0.691667
Pabpn1	Polyadenylate-binding protein 2	PABP2_MOUSE	1	119314	125144	132801	125753	131388	130869	158612	140289	-0.157811	0.120214	0.691667
Sdhaf1	Succinate dehydrogenase assembly factor 1, mitochondrial	SDHF1_MOUSE	1	17584.7	24033.2	33120.2	24912.7	20765.2	15488.8	20176.2	18810.1	0.405378	0.120265	0.691667
Spr	Sepiapterin reductase	SPRE_MOUSE	7	968345	951559	1.02099e+06	980299	899718	906353	975038	927036	0.0805966	0.120269	0.691667
Nyap2	Neuronal tyrosine-phosphorylated phosphoinositide-3-kinase adapter 2	NYAP2_MOUSE	6	14943.2	9755.92	14477.7	13058.9	13325.7	13336.5	31434.9	19365.7	-0.568467	0.120427	0.691667
Depdc5	GATOR1 complex protein DEPDC5	DEPD5_MOUSE	1	26322.3	33892	27661.1	29291.8	33916.8	40359.6	31362.2	35212.9	-0.265605	0.120476	0.691667
Togaram2	TOG array regulator of axonemal microtubules protein 2	TGRM2_MOUSE	1	75647.4	116078	73377.6	88367.6	66680.5	80298.3	71685.4	72888	0.277836	0.120641	0.691667
Bnip3	BCL2/adenovirus E1B 19 kDa protein-interacting protein 3	BNIP3_MOUSE	5	102727	123702	111320	112583	96989.1	90614	111265	99622.8	0.176443	0.120676	0.691667
Sorbs1	Sorbin and SH3 domain containing 1	E9PYX6_MOUSE	1	22576	10500.7	27068.9	20048.5	30981.1	30988.5	22913.7	28294.4	-0.497022	0.120679	0.691667
Wdcp	WD repeat and coiled-coil-containing protein	A0A1Y7VJP4_MOUSE	1	10353.1	20482.2	20185.6	17007	17855.1	7267.22	7841.32	10987.9	0.630214	0.120692	0.691667
Sema4d	Semaphorin-4D	SEM4D_MOUSE	23	91147.5	89133.6	84812.5	88364.5	94614.8	103410	92737	96920.7	-0.133337	0.120822	0.691667
Tagln	Transgelin	TAGL_MOUSE	13	182848	240523	217507	213626	218239	184353	145138	182577	0.226584	0.120927	0.691667
Immt	MICOS complex subunit MIC60 (Fragment)	E9PVS5_MOUSE	3	37738	33719.9	34427.6	35295.1	32643.7	29279.9	30589.7	30837.7	0.194773	0.121077	0.691667
Ndufa9	NADH dehydrogenase [ubiquinone] 1 alpha subcomplex subunit 9, mitochondrial	NDUA9_MOUSE	48	2.2615e+06	2.33849e+06	2.37673e+06	2.32557e+06	2.18795e+06	2.31717e+06	2.14761e+06	2.21758e+06	0.0686038	0.121114	0.691667
Wsb2	WD repeat and SOCS box-containing protein 2	WSB2_MOUSE	3	17666.5	14551.3	20263.1	17493.6	26805.7	21994.9	18011.5	22270.7	-0.348317	0.121342	0.691667
Preb	Prolactin regulatory element-binding protein	PREB_MOUSE	4	127398	126956	131705	128686	125623	119822	103921	116455	0.144081	0.121417	0.691667
Galns	N-acetylgalactosamine-6-sulfatase	GALNS_MOUSE	9	16658.2	15547.3	17651.4	16619	21913.5	18123.2	19740.5	19925.7	-0.261801	0.121444	0.691667
Elmod2	ELMO domain-containing protein 2	ELMD2_MOUSE	3	56219.6	43740.9	53285.7	51082	38184.7	49160	42512.8	43285.8	0.238922	0.12152	0.691667
Atp5mf	ATP synthase subunit f, mitochondrial	ATPK_MOUSE	8	4.55993e+06	4.18568e+06	4.39618e+06	4.38059e+06	4.27636e+06	4.59658e+06	5.41427e+06	4.7624e+06	-0.120563	0.121643	0.691667
Mob4	MOB-like protein phocein	PHOCN_MOUSE	1	152879	154035	149277	152064	140449	149965	126091	138835	0.131302	0.121657	0.691667
Gab1	GRB2-associated-binding protein 1	GAB1_MOUSE	15	51385.1	56463.2	56911.6	54920	66286.2	62454.1	56718	61819.5	-0.17073	0.121785	0.691667
Ncam2	Neural cell adhesion molecule 2	NCAM2_MOUSE	14	144150	152344	148567	148354	156260	154808	167834	159634	-0.105725	0.121839	0.691667
Selenon	Selenoprotein N	SELN_MOUSE	4	30983.4	22354.6	28941.3	27426.4	25204.1	22339	19112.6	22218.6	0.303802	0.121849	0.691667
Hnrnpk	Heterogeneous nuclear ribonucleoprotein K	HNRPK_MOUSE	1	352158	374234	340657	355683	371558	391405	372472	378479	-0.0896191	0.12191	0.691667
Usp35	ubiquitinyl hydrolase 1	M0QWN7_MOUSE	5	24769	17454.4	18624.4	20282.6	21778.8	26304.4	27614.1	25232.4	-0.315036	0.122024	0.691667
Fam174a	Membrane protein FAM174A	F174A_MOUSE	2	28262.1	25576.3	16762.1	23533.5	19632.6	17430.1	18110.3	18391	0.355714	0.122122	0.691667
Rnpep	Aminopeptidase B	AMPB_MOUSE	29	180737	178764	176616	178706	164893	172159	167720	168257	0.0869142	0.122141	0.691667
Wdr74	WD repeat-containing protein 74	WDR74_MOUSE	3	18596	20161.7	14127.2	17628.3	16816.8	18988.8	39236.7	25014.1	-0.504852	0.122241	0.691743
Senp7	Sentrin-specific protease 7	SENP7_MOUSE	10	77314.1	65809.7	76005.4	73043.1	76723.4	83869.3	84565	81719.2	-0.161928	0.122547	0.692977
Msi1	RNA-binding protein Musashi homolog 1	MSI1H_MOUSE	3	84920.3	101041	84615.1	90192.1	107251	95067.4	100930	101083	-0.164464	0.122677	0.693178
Ric8a	Synembryn-A	RIC8A_MOUSE	1	106432	112535	103392	107453	97342.1	97827.9	102029	99066.2	0.117237	0.122776	0.693178
Coq3	Ubiquinone biosynthesis O-methyltransferase, mitochondrial	COQ3_MOUSE	10	72711.2	65121.2	69326.6	69053	58453.4	67603.6	58278.6	61445.2	0.168404	0.122844	0.693178
Ech1	Delta(3,5)-Delta(2,4)-dienoyl-CoA isomerase, mitochondrial	ECH1_MOUSE	12	108771	99660.1	99874.4	102768	107537	109001	123852	113463	-0.142832	0.123115	0.694217
Bclaf1	Bcl-2-associated transcription factor 1	BCLF1_MOUSE	1	317809	325964	307610	317128	337061	322227	353420	337569	-0.0901191	0.123299	0.69444
Tubb5	Tubulin beta-5 chain	TBB5_MOUSE	7	2.61073e+06	2.43661e+06	2.50098e+06	2.51611e+06	2.64079e+06	2.51834e+06	2.83206e+06	2.66373e+06	-0.0822539	0.123437	0.69444
Hspa1b	Heat shock 70 kDa protein 1B	HS71B_MOUSE	3	256602	264930	252218	257917	277592	267419	272565	272525	-0.079486	0.12353	0.69444
Zer1	Protein zer-1 homolog	ZER1_MOUSE	13	54964.9	56644.3	44125.1	51911.4	47162.9	48353.5	25606.4	40374.3	0.362615	0.123535	0.69444
Gldc	Glycine dehydrogenase (decarboxylating), mitochondrial	GCSP_MOUSE	20	40167.6	44635.1	48150.9	44317.8	46526.8	49468.6	58159	51384.8	-0.213454	0.123592	0.69444
Pkig	cAMP-dependent protein kinase inhibitor gamma	IPKG_MOUSE	1	36427.1	39550.9	34349	36775.7	36676.6	30205.6	21465.4	29449.2	0.320523	0.124177	0.697207
Mrm3	rRNA methyltransferase 3, mitochondrial	MRM3_MOUSE	4	13526.8	13173.4	13277.1	13325.8	11479.3	13915.3	34842	20078.9	-0.591457	0.124335	0.697207
Eml1	Echinoderm microtubule associated protein like 1	D3Z4J9_MOUSE	2	87839.7	82906	89642.1	86795.9	78995.4	55271.7	85482	73249.7	0.244804	0.124375	0.697207
Mta1	Metastasis-associated protein MTA1	MTA1_MOUSE	8	99754.1	107785	94253.1	100597	103639	113278	115718	110879	-0.140388	0.124435	0.697207
Smg9	Nonsense-mediated mRNA decay factor SMG9	SMG9_MOUSE	8	38806.4	34466.7	35318	36197	41715.2	43608.2	38370.7	41231.4	-0.187872	0.124656	0.697685
Ints10	Integrator complex subunit 10	INT10_MOUSE	3	20883.6	17031.1	19293.2	19069.3	13764.2	14906.1	17854.5	15508.3	0.298213	0.124696	0.697685
Tmem256	Transmembrane protein 256	TM256_MOUSE	3	175716	187306	204671	189231	182697	179339	142966	168334	0.168822	0.124845	0.69778
Eif4g1	Eukaryotic translation initiation factor 4, gamma 1	E9PVC5_MOUSE;E9Q770_MOUSE;Q3UQI5_MOUSE;Q3UTK0_MOUSE;Q3UYM6_MOUSE;Q3UZD9_MOUSE;Q6EVH9_MOUSE	1	37687.7	33802	37065.5	36185.1	35675.7	43092.6	49520.3	42762.9	-0.240965	0.124889	0.69778
Lonp2	Lon protease homolog 2, peroxisomal	LONP2_MOUSE	4	40638.7	36556.7	43054.4	40083.3	47644.6	41001.5	50373.9	46340	-0.209257	0.125185	0.69894
Rnf7	RING-box protein 2	RBX2_MOUSE	2	62875.6	84943.6	79575	75798.1	68140.4	68233.6	60139.7	65504.6	0.210566	0.125298	0.699081
Map2k4	Dual specificity mitogen-activated protein kinase kinase 4	MP2K4_MOUSE	7	248765	256007	250730	251834	244782	232470	237463	238238	0.080067	0.125483	0.699116
Pold1	DNA polymerase delta catalytic subunit	DPOD1_MOUSE	5	19741.3	15033	20886.6	18553.6	19697.5	24414.3	25021.1	23044.3	-0.31271	0.125693	0.699116
Lrfn3	Leucine-rich repeat and fibronectin type-III domain-containing protein 3	LRFN3_MOUSE	3	17499	17991.5	11412.7	15634.4	11194.2	22844.8	36102.1	23380.3	-0.580572	0.125837	0.699116
Nek4	Serine/threonine-protein kinase Nek4	NEK4_MOUSE	2	10639.9	6226.65	8696.29	8520.96	6755.25	6722.99	4261.68	5913.31	0.52705	0.125966	0.699116
Hadhb	Trifunctional enzyme subunit beta, mitochondrial	ECHB_MOUSE	35	468214	472385	495312	478637	502062	489415	524317	505265	-0.0781082	0.125997	0.699116
Gabarapl2	Gamma-aminobutyric acid receptor-associated protein-like 2	GBRL2_MOUSE	3	322134	317755	331849	323913	314422	312302	281876	302867	0.0969216	0.126084	0.699116
Ywhaz	14-3-3 protein zeta/delta	1433Z_MOUSE	8	6.70235e+06	6.64912e+06	6.57054e+06	6.64067e+06	6.07323e+06	6.01525e+06	6.77477e+06	6.28775e+06	0.0787858	0.126132	0.699116
Syn2	Synapsin II	Q8CE19_MOUSE	2	200774	206973	232689	213479	236558	226077	230759	231131	-0.114621	0.126148	0.699116
Taok2	TAO kinase 2 (Fragment)	A0A1L1SSV8_MOUSE	7	17784.8	18928.2	21428.5	19380.5	21462.3	23500.4	23870.2	22944.3	-0.243528	0.126195	0.699116
Atp23	Mitochondrial inner membrane protease ATP23	G3UW46_MOUSE	3	10088	20052.9	10362.2	13501	14571.3	16427.4	27869.8	19622.9	-0.539466	0.126344	0.699116
Micu3	Calcium uptake protein 3, mitochondrial	MICU3_MOUSE	13	133762	134672	153244	140559	157605	145611	158341	153852	-0.130365	0.12635	0.699116
Pnpla7	Patatin-like phospholipase domain-containing protein 7	PLPL7_MOUSE	5	16690.7	13081.4	19239.8	16337.3	17870.8	19072.6	26218.8	21054.1	-0.365929	0.126382	0.699116
Tspan2	Tetraspanin-2	TSN2_MOUSE	4	499673	573110	518572	530452	610527	532756	575855	573046	-0.111428	0.126483	0.699116
Akap12	A-kinase anchor protein 12	AKA12_MOUSE	45	263224	274723	268695	268881	265766	251206	236446	251139	0.0984785	0.126586	0.699116
Mbp	Myelin basic protein (Fragment)	A0A411P8U6_MOUSE	9	1.07186e+07	1.06019e+07	1.10679e+07	1.07961e+07	1.15229e+07	1.03525e+07	1.31803e+07	1.16852e+07	-0.11417	0.126624	0.699116
Syngr3	Synaptogyrin-3	SNG3_MOUSE	4	1.15754e+06	1.01192e+06	940607	1.03669e+06	1.05612e+06	1.13149e+06	1.19311e+06	1.12691e+06	-0.120388	0.126929	0.699975
Serpine2	Glia-derived nexin	GDN_MOUSE	1	61503.6	65275.5	74630.6	67136.6	61754.9	54949.3	61193.9	59299.3	0.179082	0.126956	0.699975
Ercc1	DNA excision repair protein ERCC-1	ERCC1_MOUSE	1	10538.4	20067.7	24383.7	18329.9	11108.7	17692.3	8227.04	12342.7	0.570545	0.127214	0.700636
Ehd4	EH domain-containing protein 4	EHD4_MOUSE	2	304027	315252	303099	307459	328427	310759	341061	326749	-0.0877875	0.127262	0.700636
Ddt	D-dopachrome decarboxylase	DOPD_MOUSE	2	1.92091e+06	1.9757e+06	1.93926e+06	1.94529e+06	1.84887e+06	1.83481e+06	1.92637e+06	1.87002e+06	0.0569355	0.12734	0.700636
Rab39b	Ras-related protein Rab-39B	RB39B_MOUSE	15	280012	266440	277314	274589	243491	263322	265652	257488	0.0927662	0.127531	0.701001
Nup85	Nuclear pore complex protein Nup85	NUP85_MOUSE	5	142050	146498	144177	144241	140116	137426	104709	127417	0.178926	0.127671	0.701001
Trim62	E3 ubiquitin-protein ligase TRIM62	TRI62_MOUSE	2	91186.9	103426	71612.9	88741.9	96508.4	111155	101269	102977	-0.214638	0.127691	0.701001
Psip1	PC4 and SFRS1-interacting protein	PSIP1_MOUSE	14	1.43162e+06	1.48722e+06	1.44555e+06	1.4548e+06	1.55418e+06	1.45661e+06	1.55959e+06	1.52346e+06	-0.0665331	0.127961	0.701001
Lmtk3	Lemur tyrosine kinase 3	A0A3B2WCD2_MOUSE	5	77186	72186.7	73979.9	74450.9	70542.3	66429.3	67319.7	68097.1	0.128695	0.128031	0.701001
Dad1	Dolichyl-diphosphooligosaccharide--protein glycosyltransferase subunit DAD1	DAD1_MOUSE	5	137896	115481	134273	129217	123586	111054	115312	116651	0.147598	0.128105	0.701001
Gkap1	G kinase-anchoring protein 1	GKAP1_MOUSE	2	7421.83	7391.86	9335.87	8049.85	11363.3	13401.6	7973.36	10912.8	-0.438981	0.128116	0.701001
Mpp3	MAGUK p55 subfamily member 3	MPP3_MOUSE	33	586476	537215	547074	556922	588880	589428	583190	587166	-0.0762931	0.128189	0.701001
Vamp5	Vesicle-associated membrane protein 5	VAMP5_MOUSE	1	22901.2	10433.5	12228.6	15187.8	18773.3	13849.2	36549.2	23057.2	-0.60231	0.128282	0.701001
Etl4	Enhancer trap locus 4	D3Z781_MOUSE	14	92308.6	89668.8	89415.5	90464.3	83512.1	86720.6	79361.4	83198	0.120799	0.128315	0.701001
Gad2	Glutamate decarboxylase 2	DCE2_MOUSE	8	374054	383874	395711	384547	338112	337557	392302	355990	0.111321	0.128426	0.701001
Crip2	Cysteine-rich protein 2	CRIP2_MOUSE	10	411931	390330	402899	401720	377204	396909	361385	378499	0.0858998	0.128518	0.701001
Pkn2	Serine/threonine-protein kinase N2	PKN2_MOUSE	1	6472.66	7012.03	2713.44	5399.38	14096.5	4203.96	9484.02	9261.48	-0.77845	0.128554	0.701001
Cblb	E3 ubiquitin-protein ligase CBL-B	CBLB_MOUSE	3	36070.3	45526.3	50015.2	43870.6	37489.6	42319.6	22289.8	34033	0.366318	0.128754	0.701614
Ablim1	Actin-binding LIM protein 1	E9Q9C1_MOUSE	2	60313.9	65809.7	57815.1	61312.9	70930.6	63684.5	70662.3	68425.8	-0.15835	0.128939	0.701964
Lsm4	U6 snRNA-associated Sm-like protein LSm4	LSM4_MOUSE	3	259886	244900	227528	244105	258536	268030	259959	262175	-0.103032	0.128995	0.701964
Cyp46a1	Cholesterol 24-hydroxylase	CP46A_MOUSE	11	44704.4	42203.8	49100.7	45336.3	50164.4	55303.2	48634.5	51367.4	-0.180186	0.129378	0.702871
Kif1c	Kinesin-like protein KIF1C	KIF1C_MOUSE	1	16893.8	19300.2	14336.7	16843.5	26240.4	27807.9	14015	22687.7	-0.429718	0.129383	0.702871
Sorbs3	Vinexin	VINEX_MOUSE	12	74098	66263.7	76174.6	72178.8	79465.4	79711.7	79583.9	79587	-0.140958	0.129434	0.702871
Flywch2	FLYWCH family member 2	FWCH2_MOUSE	2	16739	21278.4	20534.1	19517.2	14789.6	12776.5	18818.3	15461.5	0.336066	0.129516	0.702871
Rdh11	Retinol dehydrogenase 11	RDH11_MOUSE	8	146746	162759	136321	148609	128064	148732	121813	132870	0.161509	0.130001	0.704845
Pls3	Plastin 3 (T-isoform)	B1AX58_MOUSE	1	128267	103102	102936	111435	107338	94544.8	93560.4	98481	0.17829	0.130057	0.704845
Msmo1	Methylsterol monooxygenase 1	MSMO1_MOUSE	1	59499.8	72395.4	82561.4	71485.5	51627.4	78086.9	37416.3	55710.2	0.35971	0.130245	0.705098
Cers2	Ceramide synthase 2	CERS2_MOUSE	4	274038	238959	203499	238832	262416	290658	250874	267983	-0.166145	0.130281	0.705098
Pcbd2	Pterin-4-alpha-carbinolamine dehydratase 2	PHS2_MOUSE	8	84559.5	88970.4	81283.2	84937.7	81263.6	79638.7	63510.3	74804.2	0.183286	0.130559	0.706103
Psmd7	26S proteasome non-ATPase regulatory subunit 7	PSMD7_MOUSE	19	199064	201590	192339	197664	181888	190139	186524	186184	0.0863248	0.130645	0.706103
Nptn	Neuroplastin	NPTN_MOUSE	9	5.32326e+06	5.15673e+06	5.14342e+06	5.2078e+06	5.23338e+06	5.48062e+06	5.54633e+06	5.42011e+06	-0.0576474	0.130813	0.706242
Syngap1	Ras/Rap GTPase-activating protein SynGAP	SYGP1_MOUSE	29	155928	156805	155387	156040	163577	161851	175004	166811	-0.0962953	0.130922	0.706242
Slk	STE20-like serine/threonine-protein kinase	SLK_MOUSE	46	99554	98218.9	93560.1	97111	102345	100614	119806	107589	-0.147818	0.130937	0.706242
Slitrk2	SLIT and NTRK-like protein 2	SLIK2_MOUSE	6	10482.2	12261.4	10922.2	11222	13398.4	12120.9	17125.7	14215	-0.341092	0.131057	0.706409
Daam1	Disheveled-associated activator of morphogenesis 1	DAAM1_MOUSE	8	151971	148843	150389	150401	139034	141284	144068	141462	0.0883996	0.13118	0.706594
Mrc2	C-type mannose receptor 2	MRC2_MOUSE	4	10445.8	15725.4	23876	16682.4	10955.3	15743.2	6710.14	11136.2	0.583069	0.131507	0.707877
Tanc1	Protein TANC1	TANC1_MOUSE	26	93203.5	95105.1	93230.8	93846.5	100411	100558	100902	100624	-0.100595	0.13186	0.709187
Spg21	Maspardin	SPG21_MOUSE	2	13097.1	20726.5	24304.1	19375.9	17714.5	12523.2	13126	14454.6	0.422739	0.131929	0.709187
Numb	Protein numb homolog	NUMB_MOUSE	3	112442	115664	117117	115074	106271	102186	111328	106595	0.110431	0.132056	0.709391
Mif	Macrophage migration inhibitory factor	MIF_MOUSE	9	3.57324e+06	3.42238e+06	3.42451e+06	3.47337e+06	3.10408e+06	3.36206e+06	3.43794e+06	3.30136e+06	0.073277	0.132194	0.709647
Tesk1	Dual specificity testis-specific protein kinase 1	TESK1_MOUSE	2	25319	20824.4	26096.9	24080.1	23503.3	18517.6	16389.6	19470.2	0.306578	0.132521	0.710498
Gcc2	GRIP and coiled-coil domain-containing protein 2	GCC2_MOUSE	24	52479.1	45053.5	60338.2	52623.6	45018.6	49783.1	39555.9	44785.9	0.232666	0.132575	0.710498
Crb2	Protein crumbs homolog 2	CRUM2_MOUSE	3	13448	6695.51	8503.91	9549.14	7666.63	7210.04	4651.56	6509.41	0.552844	0.13262	0.710498
Znf706	Zinc finger protein 706	ZN706_MOUSE	2	54051.2	44830.9	64207.9	54363.3	62935.6	68318.4	59639.6	63631.2	-0.2271	0.133155	0.712258
Gemin6	Gem-associated protein 6	GEMI6_MOUSE	2	10701	15428.7	13029.3	13053	17862.9	15036.3	16236.8	16378.7	-0.327436	0.133223	0.712258
Cog7	Conserved oligomeric Golgi complex subunit 7	COG7_MOUSE	18	42527.2	45883.4	40659.2	43023.3	38425.6	38184.7	38551.6	38387.3	0.164488	0.133269	0.712258
Nr1d1	Nuclear receptor subfamily 1 group D member 1	NR1D1_MOUSE	3	11332.8	10377.1	15016.6	12242.2	15316.6	12473.9	21159.7	16316.7	-0.414492	0.133307	0.712258
Cfap418	Cilia- and flagella-associated protein 418	CF418_MOUSE	9	88582.9	88680.6	84984.7	87416.1	76091.2	84242.9	80090.2	80141.5	0.12535	0.133482	0.712593
Mb21d2	Nucleotidyltransferase MB21D2	M21D2_MOUSE	14	58703.4	73765.3	71936.3	68135	53133.6	59643.2	64904.5	59227.1	0.202138	0.13355	0.712593
Klc1	Kinesin light chain	A0A5F8MPZ2_MOUSE;E9Q7C9_MOUSE;Q5UE59_MOUSE;Q7TNF4_MOUSE;Q8CD76_MOUSE	1	195158	196699	202755	198204	194953	184324	176154	185143	0.0983419	0.133876	0.713348
Pde10a	Phosphodiesterase	A0A384DV92_MOUSE	1	22167.9	23787.9	23566.8	23174.2	20311	13251.8	21548.6	18370.4	0.335134	0.133955	0.713348
Nsd1	Histone-lysine N-methyltransferase, H3 lysine-36 specific	NSD1_MOUSE	4	19177.5	11977.5	17278.8	16144.6	16265.3	17025.9	35065.5	22785.6	-0.497069	0.13396	0.713348
Col1a1	Collagen alpha-1(I) chain	CO1A1_MOUSE	2	221520	179408	289734	230221	291873	339971	251625	294490	-0.355199	0.134135	0.713475
Unc119	Protein unc-119 homolog A	U119A_MOUSE	2	10770	11039.8	16617	12809	13885.1	16208.5	20692.9	16928.8	-0.40233	0.134164	0.713475
Slc22a17	Solute carrier family 22 member 17	S22AH_MOUSE	1	29039.7	48226.7	41245.4	39503.9	50144.8	47000.8	47119.7	48088.4	-0.283693	0.134565	0.7141
Rfk	Riboflavin kinase	RIFK_MOUSE	6	86561.4	66983.8	85626.3	79723.8	79561.7	65644.5	59120.8	68109	0.227165	0.134593	0.7141
Uqcrc2	Cytochrome b-c1 complex subunit 2, mitochondrial	QCR2_MOUSE	31	3.78621e+06	3.69531e+06	3.87489e+06	3.78547e+06	3.57224e+06	3.52898e+06	3.77518e+06	3.62547e+06	0.0623056	0.134629	0.7141
Kalrn	Kalirin	KALRN_MOUSE	2	19125.2	13333.6	21170.6	17876.5	18755.6	10893.4	7746.71	12465.3	0.520153	0.134694	0.7141
Ca1	Carbonic anhydrase 1	CAH1_MOUSE	8	183282	224937	207278	205165	224261	217046	232291	224533	-0.130139	0.134731	0.7141
Glce	D-glucuronyl C5-epimerase	GLCE_MOUSE	3	21832.8	16641.3	16867.8	18447.3	26655.3	23654.2	18701.9	23003.8	-0.318461	0.135067	0.715406
Ppp1r3d	Protein phosphatase 1 regulatory subunit	A2AJW4_MOUSE	3	16601	15661.1	11343.2	14535.1	20831.1	18560.9	15865.6	18419.2	-0.341667	0.135207	0.715669
Mtco1	Cytochrome c oxidase subunit 1	COX1_MOUSE	1	1.06594e+06	910983	745060	907329	755069	892869	776536	808158	0.166988	0.135501	0.716747
Eogt	EGF domain-specific O-linked N-acetylglucosamine transferase	EOGT_MOUSE	1	57004.2	40886.2	43947.8	47279.4	44603.7	47851.6	94171.7	62209	-0.395913	0.135842	0.717754
Rbm33	RNA-binding protein 33	RBM33_MOUSE	5	28087.6	28405.2	25861.2	27451.4	28380.7	30676.9	38926.9	32661.5	-0.250714	0.136061	0.717754
Ramp1	Receptor activity-modifying protein 1	RAMP1_MOUSE	2	20175.9	17928.2	20669	19591.1	21143.7	18098.5	40725.6	26655.9	-0.444261	0.136186	0.717754
Pex19	Peroxisomal biogenesis factor 19	PEX19_MOUSE	16	129310	142511	128670	133497	123050	123143	124711	123635	0.110721	0.136246	0.717754
Tmem88b	Transmembrane protein 88B	TM88B_MOUSE	4	8306.93	9018.02	8456.57	8593.84	10598.4	10431	10611	10546.8	-0.295435	0.136274	0.717754
Vma21	Vacuolar ATPase assembly integral membrane protein Vma21	VMA21_MOUSE	1	431917	423448	356898	404088	451417	391420	505342	449393	-0.153309	0.136279	0.717754
Arl3	ADP-ribosylation factor-like protein 3	ARL3_MOUSE	1	278593	291020	317870	295828	259425	279069	284955	274483	0.10804	0.136428	0.717754
Rgs17	Regulator of G-protein signaling 17	RGS17_MOUSE	1	52414.1	50898.3	56355.7	53222.7	43407.2	49122.5	49600.3	47376.7	0.167864	0.1365	0.717754
Psd3	PH and SEC7 domain-containing protein 3	PSD3_MOUSE	2	158618	115748	170182	148183	168325	154945	191930	171733	-0.212796	0.136504	0.717754
Gls	Glutaminase kidney isoform, mitochondrial	GLSK_MOUSE	23	606521	647142	659431	637698	614101	602754	602314	606389	0.0726287	0.136758	0.718615
Apip	Methylthioribulose-1-phosphate dehydratase	MTNB_MOUSE	13	138027	135670	135614	136437	122728	120235	135356	126106	0.113596	0.136875	0.718754
Nfu1	NFU1 iron-sulfur cluster scaffold homolog, mitochondrial	NFU1_MOUSE	4	453690	436277	437048	442339	432598	426281	393695	417525	0.08329	0.137016	0.719019
Lama2	Laminin subunit alpha-2	LAMA2_MOUSE	19	65321.9	69826.6	77733.8	70960.8	67209.4	63170.9	59635.4	63338.6	0.163937	0.13718	0.719099
Tmem163	Transmembrane protein 163	TM163_MOUSE	12	698137	664527	700777	687814	696632	699850	830113	742198	-0.109787	0.137282	0.719099
Stxbp1	Syntaxin-binding protein 1	STXB1_MOUSE	68	6.51439e+06	6.24599e+06	6.70306e+06	6.48782e+06	6.54463e+06	6.59329e+06	7.63156e+06	6.92316e+06	-0.0936982	0.137303	0.719099
Nf1	Neurofibromin (Fragment)	Q3TYD2_MOUSE;Q5SYH9_MOUSE;Q8BQG3_MOUSE;Q8CCE8_MOUSE	2	15015.2	18031.1	18477.3	17174.5	22648.9	20519	18806.9	20658.3	-0.266448	0.137511	0.719643
Naa15	N(alpha)-acetyltransferase 15, NatA auxiliary subunit	A0A0A6YW80_MOUSE;G3X8Y3_MOUSE	1	43483.2	47854.7	48025	46454.3	55457.8	46806.6	55911.2	52725.2	-0.18268	0.137588	0.719643
Nedd4	E3 ubiquitin-protein ligase NEDD4	NEDD4_MOUSE	3	153705	159860	166140	159902	184840	175905	160021	173589	-0.118488	0.13769	0.719702
Hap1	Huntingtin-associated protein 1	HAP1_MOUSE	1	16708.5	23716.7	21727.6	20717.6	20378.8	26004.6	32481.9	26288.4	-0.343573	0.137809	0.719851
Atp6v1d	V-type proton ATPase subunit D	VATD_MOUSE	10	547859	605268	594855	582661	539782	560476	552936	551065	0.0804346	0.138557	0.723283
Abcb11	Bile salt export pump	ABCBB_MOUSE	2	10648.8	7968.54	11916.4	10177.9	6340.36	9019.2	7463.91	7607.82	0.419883	0.138652	0.723302
Cul9	Cullin 9	E9QP09_MOUSE;S4R1Y1_MOUSE	4	10091.9	13076.5	7746.49	10305	14060.1	10184.6	18337	14193.9	-0.46193	0.138779	0.723372
Vamp7	Vesicle-associated membrane protein 7	VAMP7_MOUSE	3	21520.3	30272.7	20757.7	24183.6	22972.4	28071.1	44814.7	31952.7	-0.401911	0.138847	0.723372
Atf7ip	Activating transcription factor 7-interacting protein 1	MCAF1_MOUSE	1	11347.6	13277.3	15717.6	13447.5	12936.3	9946.95	5912.7	9598.66	0.486431	0.13908	0.724107
Pik3r4	Phosphoinositide 3-kinase regulatory subunit 4	PI3R4_MOUSE	6	148826	143338	146371	146178	142697	136118	129284	136033	0.103772	0.139337	0.72497
Tmem145	Transmembrane protein 145	TM145_MOUSE	2	7285.81	9469.06	6746.32	7833.73	15169.1	8856.52	8679.31	10901.6	-0.476773	0.1398	0.726633
Ttc33	Tetratricopeptide repeat protein 33	TTC33_MOUSE	3	41977.2	41886.2	49693.9	44519.1	41781.1	33791.4	39702.5	38425	0.212379	0.139919	0.726633
Arhgef33	Rho guanine nucleotide exchange factor (GEF) 33	A0A286YCR0_MOUSE	2	75151.7	87876.4	104938	89321.9	85725.1	82182.4	49750.1	72552.5	0.299988	0.139931	0.726633
Aars2	Alanine--tRNA ligase, mitochondrial	SYAM_MOUSE	14	21491.8	25197.4	22317.9	23002.3	25320.1	27320.8	27335.4	26658.8	-0.212831	0.140255	0.727841
Sdc4	Syndecan-4	SDC4_MOUSE	1	43812.4	46120.8	56119	48684.1	48562.9	57940.6	64848.4	57117.3	-0.230478	0.140576	0.729034
Fam169a	Soluble lamin-associated protein of 75 kDa	F169A_MOUSE	12	63225.5	77564.6	73986.9	71592.4	66219.4	59285.4	65161.3	63555.4	0.171792	0.140936	0.730051
Ank3	Ankyrin 3, epithelial (Fragment)	S4R2K9_MOUSE	2	32703.3	30038.3	29899.2	30880.3	23201.5	30937.2	23900.3	26013	0.247453	0.141014	0.730051
Usp47	Ubiquitin carboxyl-terminal hydrolase 47	UBP47_MOUSE	25	43467.5	45464	47863.8	45598.4	39667.3	42041.6	41140.4	40949.8	0.155128	0.141048	0.730051
Tmem209	Transmembrane protein 209	TM209_MOUSE	5	25572.3	42385.8	35959.6	34639.2	28314.8	33255.1	16825.3	26131.7	0.406603	0.141264	0.730691
Rgs10	Regulator of G-protein signaling 10	RGS10_MOUSE	2	57347.2	42186.9	56458.4	51997.5	65019.9	60645.9	56064.1	60576.6	-0.220319	0.14143	0.730834
Cisd3	CDGSH iron-sulfur domain-containing protein 3, mitochondrial	CISD3_MOUSE	9	257101	252815	242595	250837	258342	257830	294832	270335	-0.107999	0.141475	0.730834
Ccs	Copper chaperone for superoxide dismutase	CCS_MOUSE	6	63633.5	62253.7	70425.4	65437.6	80624.5	64731.6	76499.1	73951.7	-0.176465	0.141774	0.731902
Lap3	Cytosol aminopeptidase	AMPL_MOUSE	34	396792	403834	407488	402705	391730	385292	378613	385212	0.0640706	0.141984	0.732457
Ptprr	Receptor-type tyrosine-protein phosphatase R	PTPRR_MOUSE	2	23366.4	25558.5	21497	23474	13375.8	18388.4	23540.6	18434.9	0.348619	0.142067	0.732457
Sptbn4	Spectrin beta chain	E9PX29_MOUSE	52	158772	165411	163721	162635	157181	154149	144869	152066	0.096936	0.142158	0.732457
Ctbp2	C-terminal-binding protein 2	CTBP2_MOUSE	4	134934	145092	146182	142070	140265	162504	163155	155308	-0.128534	0.142472	0.733597
Nfyc	Nuclear transcription factor Y subunit gamma	NFYC_MOUSE	1	41608.6	48129.7	37478.4	42405.6	67717.7	41118.8	47144.6	51993.7	-0.294083	0.142939	0.734723
Ythdc2	3'-5' RNA helicase YTHDC2	YTDC2_MOUSE	7	28317.3	34586.4	32639.8	31847.8	33285.7	44011.5	35595.8	37631	-0.240726	0.143017	0.734723
Fam210a	Protein FAM210A	F210A_MOUSE	6	172761	166457	157320	165513	148611	159999	153491	154034	0.103696	0.143027	0.734723
Nsun2	RNA cytosine C(5)-methyltransferase NSUN2	NSUN2_MOUSE	27	98217.5	118074	105805	107365	128627	115456	113027	119037	-0.148879	0.143073	0.734723
Ogt	UDP-N-acetylglucosamine--peptide N-acetylglucosaminyltransferase 110 kDa subunit	OGT1_MOUSE	46	145654	142414	142262	143443	151341	154386	150623	152117	-0.0846966	0.143159	0.734723
Tmlhe	Trimethyllysine dioxygenase, mitochondrial	TMLH_MOUSE	3	20112.9	27301.3	19727.3	22380.5	27295.3	25656.6	27998.8	26983.6	-0.269839	0.143277	0.734723
Lsm14b	LSM family member 14B	Q8BM41_MOUSE	1	56554.7	52299.9	56379.8	55078.2	46044.1	51666.2	50760.6	49490.3	0.154335	0.143338	0.734723
Rraga	Ras-related GTP-binding protein A	RRAGA_MOUSE	4	102802	105721	100391	102971	104529	119223	112346	112033	-0.121683	0.143605	0.735616
Pdia6	Protein disulfide-isomerase A6	PDIA6_MOUSE	17	333508	337197	332194	334300	329004	317315	305495	317271	0.0754259	0.143744	0.735718
Atp2b1	Plasma membrane calcium-transporting ATPase 1	AT2B1_MOUSE	7	442887	456643	430056	443195	464158	464118	463551	463942	-0.0660023	0.14381	0.735718
Scn2a	Sodium channel protein type 2 subunit alpha	SCN2A_MOUSE	2	280701	273135	286615	280150	283097	302874	304116	296696	-0.0827826	0.143903	0.735718
Nedd8	NEDD8	NEDD8_MOUSE	3	839512	1.03573e+06	804167	893137	866254	825509	742315	811359	0.13854	0.144153	0.736295
Phyh	Phytanoyl-CoA dioxygenase, peroxisomal	PAHX_MOUSE	8	13778.2	19705.7	20204.7	17896.2	18289.6	27320.8	22649.6	22753.3	-0.346425	0.144201	0.736295
Sumo1	Small ubiquitin-related modifier 1	SUMO1_MOUSE	3	258576	227135	249554	245089	242813	276086	280213	266371	-0.120134	0.144443	0.73706
Cacna2d1	Voltage-dependent calcium channel alpha2/delta-1 transcript variant 2	A0A411ACY8_MOUSE;Q14BH8_MOUSE	1	38914.8	44378.9	33880.7	39058.1	33899.1	26853.5	37138.7	32630.4	0.259404	0.144752	0.738041
Pspc1	Paraspeckle component 1	PSPC1_MOUSE	3	395280	387276	403683	395413	417820	411917	410111	413282	-0.063767	0.144821	0.738041
Trip11	Thyroid hormone receptor interactor 11	B2RY51_MOUSE;E9Q512_MOUSE	4	98654.1	137141	117827	117874	128275	93837.9	57515.5	93209.5	0.338696	0.144945	0.738195
Mrps5	Small ribosomal subunit protein uS5m	RT05_MOUSE	9	43073.2	46913.1	52462.8	47483	58053.3	47696.9	57858.6	54536.2	-0.199804	0.145177	0.738327
Trip10	Cdc42-interacting protein 4	CIP4_MOUSE	3	5059.26	7059.51	4580.81	5566.53	7329.41	13225.1	4997.78	8517.44	-0.613642	0.145247	0.738327
Reln	Reelin	RELN_MOUSE	10	36037.7	33602.2	33240.1	34293.3	37197.6	39343.1	38598.4	38379.7	-0.162416	0.145249	0.738327
Copb1	Coatomer subunit beta	COPB_MOUSE	54	363910	357452	330432	350598	322882	346585	315322	328263	0.0949653	0.145411	0.738524
Arl8a	ADP-ribosylation factor-like protein 8A	ARL8A_MOUSE	5	143209	128902	137793	136635	111088	126697	134223	124002	0.139957	0.145544	0.738524
Snx30	Sorting nexin-30	SNX30_MOUSE	16	88337.5	95457.2	95501	93098.6	101183	97947.2	103008	100713	-0.113417	0.14561	0.738524
Acadvl	Very long-chain specific acyl-CoA dehydrogenase, mitochondrial	ACADV_MOUSE	30	180672	196578	188800	188683	204313	188935	219582	204277	-0.114556	0.14566	0.738524
Stx11	Syntaxin-11	STX11_MOUSE	1	125270	127508	148724	133834	120454	118781	126552	121929	0.134408	0.146347	0.740772
Pfdn6	Prefoldin subunit 6	PFD6_MOUSE	4	164276	168840	151787	161634	170407	172004	177772	173394	-0.101323	0.14644	0.740772
Epb41l2	Band 4.1-like protein 2	E41L2_MOUSE	8	1.3898e+06	1.44548e+06	1.44768e+06	1.42766e+06	1.53237e+06	1.45801e+06	1.47036e+06	1.48691e+06	-0.058672	0.146523	0.740772
Pitpnm2	Membrane-associated phosphatidylinositol transfer protein 2	PITM2_MOUSE	6	125387	126996	125700	126028	116532	121203	117164	118300	0.0912946	0.146916	0.740772
Tpm1	Tropomyosin 1, alpha	E9Q453_MOUSE	1	35638.6	40654.8	49353.5	41882.3	43845.7	27214.4	30207.1	33755.7	0.311208	0.146925	0.740772
Slc24a2	Sodium/calcium exchanger membrane region domain-containing protein	Q8BYP4_MOUSE;Q8BZJ3_MOUSE	1	55873.6	42578.6	43320.3	47257.5	46403.9	38173.8	34856.5	39811.4	0.247361	0.146963	0.740772
Pipox	Peroxisomal sarcosine oxidase	SOX_MOUSE	5	15346.3	11888.5	22780.2	16671.7	19037.8	23432.4	22848.2	21772.8	-0.385127	0.147097	0.740772
Nol7	Nucleolar protein 7	NOL7_MOUSE	1	10493.1	17329.8	12366.6	13396.5	26913.8	17141.2	12045.8	18700.3	-0.481207	0.147128	0.740772
Slc3a2	Amino acid transporter heavy chain SLC3A2	4F2_MOUSE	4	894784	840500	918619	884635	820331	842582	861655	841523	0.0720793	0.147165	0.740772
Parl	Presenilin-associated rhomboid-like protein, mitochondrial	PARL_MOUSE	1	64893.2	56274.3	71681.4	64283	61259.3	58118	46790.1	55389.1	0.214833	0.147175	0.740772
Them6	Protein THEM6	THEM6_MOUSE	18	178203	192771	173624	181532	160285	161826	180296	167469	0.116334	0.147327	0.740772
Dcaf11	DDB1- and CUL4-associated factor 11	DCA11_MOUSE	1	43791.7	42892.2	39852.5	42178.8	37046.2	38359.2	38190.8	37865.4	0.155637	0.147366	0.740772
Bri3bp	BRI3-binding protein	BRI3B_MOUSE	3	223406	249933	238088	237142	233918	209956	216988	220287	0.106368	0.147516	0.740772
Krt8	Keratin, type II cytoskeletal 8	K2C8_MOUSE	22	133912	110405	124760	123026	111921	117946	103448	111105	0.147037	0.147548	0.740772
Fam219a	2310028H24Rik protein	A2ANP1_MOUSE;B7ZWP1_MOUSE	1	15144.3	19375.3	20160.4	18226.7	18011.4	22236.4	28820.1	23022.6	-0.337003	0.147601	0.740772
Thoc3	THO complex subunit 3	THOC3_MOUSE	9	45294.8	45637.1	42233.5	44388.5	47007.5	49199.4	51765	49324	-0.152104	0.147677	0.740772
Ikbkb	Inhibitor of nuclear factor kappa-B kinase subunit beta	IKKB_MOUSE	1	152989	140075	140550	144538	154891	152352	157503	154916	-0.100031	0.147688	0.740772
Gltp	Glycolipid transfer protein	GLTP_MOUSE	10	356179	343330	328391	342633	389492	346966	360746	365735	-0.0941337	0.147853	0.74113
Fbxl18	F-box and leucine-rich repeat protein 18	E9PYR1_MOUSE;F8VQK6_MOUSE;Q3U4A0_MOUSE	6	69082.1	71650.5	58968.4	66567	68988.9	76054.9	79554.8	74866.2	-0.169507	0.148	0.741399
Tbc1d4	TBC1 domain family member 4	TBCD4_MOUSE	6	176055	185360	163121	174846	197975	180476	188064	188838	-0.111068	0.148558	0.743676
Cstf2	Cleavage stimulation factor subunit 2	CSTF2_MOUSE	2	79254.9	71669.3	74362.6	75095.6	64326.8	70947.8	69712	68328.9	0.136233	0.148642	0.743676
Irf2bp2	Interferon regulatory factor 2-binding protein 2	I2BP2_MOUSE	17	54230.6	50865.7	50949.9	52015.4	57407.3	53846	62274.1	57842.5	-0.153191	0.148774	0.743869
Slc6a20a	Sodium- and chloride-dependent transporter XTRP3A	S620A_MOUSE	3	24732.5	23643.5	15583.6	21319.9	16811	15106.3	18774.7	16897.3	0.335407	0.148947	0.744268
Anp32b	Acidic leucine-rich nuclear phosphoprotein 32 family member B	AN32B_MOUSE	7	444491	524954	507940	492462	552374	491172	554980	532842	-0.113695	0.149385	0.745154
Efl1	Elongation factor-like GTPase 1	EFL1_MOUSE	19	47000	52145.6	47704.7	48950.1	46162	45205.4	37375.7	42914.4	0.18985	0.149386	0.745154
H2ac21	Histone H2A type 2-B	H2A2B_MOUSE	1	1.60254e+06	1.62457e+06	1.55242e+06	1.59318e+06	1.59237e+06	1.55422e+06	1.27846e+06	1.47502e+06	0.111175	0.149406	0.745154
Cnnm3	Metal transporter CNNM3	CNNM3_MOUSE	6	22282.2	25497.1	27251.2	25010.2	29182	26599.1	32013	29264.7	-0.226646	0.149598	0.745415
Wbp2	WW domain-binding protein 2	WBP2_MOUSE	10	306755	311381	330128	316088	329735	333900	335646	333094	-0.075602	0.149648	0.745415
Nqo2	Ribosyldihydronicotinamide dehydrogenase [quinone]	NQO2_MOUSE	8	152046	167476	144295	154605	137612	149156	139846	142205	0.120621	0.14974	0.745415
Slc39a12	Zinc transporter ZIP12	S39AC_MOUSE	14	770980	767070	751703	763251	708278	789970	597919	698722	0.127439	0.15009	0.74669
Lum	Lumican	LUM_MOUSE	3	10432	12180.3	9848.54	10820.3	13261.8	13457.8	12794.4	13171.3	-0.283664	0.150863	0.750067
Tln2	Talin-2	TLN2_MOUSE	14	447441	436726	439906	441358	465574	459455	454199	459742	-0.0588763	0.150988	0.750217
Mipep	Mitochondrial intermediate peptidase	MIPEP_MOUSE	11	39042.9	47269.2	40551.5	42287.9	49323.9	47657.4	46425.1	47802.1	-0.176832	0.151126	0.750434
Psip1	PC4 and SFRS1 interacting protein 1	A2BI12_MOUSE	2	110983	97323.7	47584.8	85297.3	111086	109277	103713	108025	-0.340797	0.151295	0.750582
Fubp1	Far upstream element (FUSE) binding protein 1 (Fragment)	A0A0G2JFK2_MOUSE	3	180671	147108	158191	161990	151804	157311	122849	143988	0.169954	0.151344	0.750582
Acsf2	Medium-chain acyl-CoA ligase ACSF2, mitochondrial	ACSF2_MOUSE	26	137477	148264	138871	141537	158721	146797	150302	151940	-0.102322	0.15161	0.750971
Cfp	Properdin	PROP_MOUSE	3	147757	233825	141538	174374	193898	213003	208901	205267	-0.235323	0.151639	0.750971
Rasal1	RasGAP-activating-like protein 1	RASL1_MOUSE	14	33737.3	39661.7	37795.7	37064.9	22226.2	32236.6	36431.7	30298.2	0.290823	0.151706	0.750971
Snd1	Staphylococcal nuclease domain-containing protein 1	SND1_MOUSE	25	290284	285398	294962	290215	300398	298544	319713	306218	-0.077439	0.151954	0.751728
L3hypdh	Trans-L-3-hydroxyproline dehydratase	T3HPD_MOUSE	4	41418.3	35674.4	46825.4	41306	39744	35255.5	29813	34937.5	0.241576	0.152297	0.752474
Sf1	Splicing factor 1	SF01_MOUSE	3	152929	146415	161673	153672	161625	162596	169664	164628	-0.0993555	0.152351	0.752474
Foxn3	Forkhead box protein N3	FOXN3_MOUSE	1	1279.35	5881.44	6261.85	4474.22	9348.81	5313.12	8835.26	7832.4	-0.807819	0.152474	0.752474
Thumpd3	tRNA (guanine(6)-N2)-methyltransferase THUMP3	THUM3_MOUSE	1	25925.1	28345.9	22238.3	25503.1	25767.5	28897.3	38845.8	31170.2	-0.289495	0.152484	0.752474
Rfc1	Replication factor C subunit 1	RFC1_MOUSE	3	22379.8	14898.5	15824.3	17700.9	24733.2	19765.7	21638	22045.6	-0.316672	0.152623	0.752571
Slc6a6	Sodium- and chloride-dependent taurine transporter	SC6A6_MOUSE	3	180220	165483	185595	177099	137106	180001	160140	159082	0.154786	0.152693	0.752571
Ralgapa1	Ral GTPase activating protein, alpha subunit 1	A0A1W2P832_MOUSE;B7ZNA3_MOUSE	2	17323.5	31248	15006.5	21192.7	14581.2	20308	10532	15140.4	0.485163	0.153046	0.753844
Hdac2	Histone deacetylase 2	HDAC2_MOUSE	3	153169	153872	170427	159156	167537	171916	173060	170838	-0.102187	0.153357	0.754061
Epdr1	Mammalian ependymin-related protein 1	EPDR1_MOUSE	3	318842	309406	318261	315503	330914	320396	347251	332854	-0.0772363	0.153389	0.754061
Dop1a	Protein dopey-1	DOP1_MOUSE	5	29040.7	29421.1	22186.9	26882.9	36580.2	32260.3	27858.4	32233	-0.261848	0.153443	0.754061
Srm	Spermidine synthase	SPEE_MOUSE	17	143012	149570	143372	145318	155790	152616	154120	154175	-0.0853567	0.153809	0.754061
Cds2	Phosphatidate cytidylyltransferase 2	CDS2_MOUSE	3	478435	449081	488856	472124	432029	444439	463582	446683	0.0799122	0.153881	0.754061
Gspt2	Eukaryotic peptide chain release factor GTP-binding subunit ERF3B	ERF3B_MOUSE	8	44509.3	46730.1	49786.6	47008.7	50420.1	49246.7	60260.3	53309	-0.181453	0.153897	0.754061
Dynlt1	Dynein light chain Tctex-type 1	DYLT1_MOUSE	3	74517.9	74280.7	62460.4	70419.7	94561.7	59785.2	99231.9	84526.3	-0.263422	0.153929	0.754061
Stx2	Syntaxin-2	STX2_MOUSE	2	17180.6	23555.4	23036	21257.3	26470.4	22904.9	27583.9	25653.1	-0.271171	0.153957	0.754061
Adam9	Disintegrin and metalloproteinase domain-containing protein 9	ADAM9_MOUSE	10	16022.5	13968.7	13243.9	14411.7	16877.8	15241.3	21028.7	17716	-0.297811	0.153968	0.754061
Krt16	Keratin, type I cytoskeletal 16	K1C16_MOUSE	2	20167.1	26248.9	25030.3	23815.4	23496.4	19310.2	12615.6	18474.1	0.366394	0.154111	0.754061
Rsbn1l	Round spermatid basic protein 1-like	D3Z0K6_MOUSE	2	32205.6	22688	29422.7	28105.4	28466.2	33742.1	40566.5	34258.3	-0.285604	0.154249	0.754061
Ebna1bp2	Probable rRNA-processing protein EBP2	EBP2_MOUSE	5	25644.2	32753.5	34884.9	31094.2	39327.1	41746.8	30873.5	37315.8	-0.263142	0.15437	0.754061
COA4	Cytochrome c oxidase assembly factor 4 homolog, mitochondrial	COA4_MOUSE	5	29757.3	49222.7	37599.3	38859.8	37783.6	24386.7	30673.9	30948.1	0.328428	0.154373	0.754061
Ptprs	Receptor-type tyrosine-protein phosphatase S	PTPRS_MOUSE	6	74090.1	65845.3	66866.9	68934.1	76329.1	72802.3	77811.2	75647.6	-0.134075	0.154442	0.754061
Gas2l1	GAS2-like protein 1	GA2L1_MOUSE	1	16379.3	24968.9	21614.8	20987.7	29328.5	12926.4	50319.8	30858.2	-0.556113	0.154514	0.754061
Septin8	Septin 8	B1AQZ0_MOUSE	2	38855.7	29139.2	24773.4	30922.8	43533.1	33422.7	36367.2	37774.3	-0.288737	0.154643	0.754228
St8sia5	Alpha-2,8-sialyltransferase 8E	SIA8E_MOUSE	2	26515.5	35955.3	30763.3	31078.1	34960	36775.8	36924.5	36220.1	-0.220893	0.154784	0.754451
Syne1	Spectrin repeat containing, nuclear envelope 1	A0A1L1STC6_MOUSE	1	35727.3	37977.2	42876.1	38860.2	42478.2	28470.4	18788.2	29912.3	0.377556	0.155094	0.754839
Thoc6	THO complex subunit 6 homolog	THOC6_MOUSE	7	24529.5	29891.9	30769.4	28396.9	24609.3	26838.7	19058.5	23502.2	0.27294	0.15523	0.754839
Lnpep	Leucyl-cystinyl aminopeptidase	LCAP_MOUSE	7	118482	116116	118208	117602	105791	117855	99636.3	107761	0.126081	0.155265	0.754839
Osbpl6	Oxysterol-binding protein	F8WIZ7_MOUSE;Q5DTM2_MOUSE	2	43473.4	41313.5	39716.5	41501.1	36770.9	40912.7	18499.1	32060.9	0.372334	0.155332	0.754839
Gdap1	Ganglioside-induced differentiation-associated protein 1	GDAP1_MOUSE	21	389478	426355	405765	407200	371698	396092	387157	384982	0.0809451	0.155338	0.754839
Mturn	Maturin	MTURN_MOUSE	1	37885.8	43518.3	43394.8	41599.7	43827	47799.4	48807.1	46811.2	-0.170281	0.155719	0.755698
Cfap36	Cilia- and flagella-associated protein 36	CFA36_MOUSE	2	123770	115264	114425	117819	111380	109497	108448	109775	0.102031	0.156115	0.755698
Znf281	Zinc finger protein 281	ZN281_MOUSE	5	19235.6	16111.2	17278.8	17541.9	15396.2	14487.1	14655.4	14846.2	0.240703	0.156119	0.755698
Trappc6b	Trafficking protein particle complex subunit 6B	TPC6B_MOUSE	4	152429	150347	129516	144097	112958	141428	133244	129210	0.157325	0.156151	0.755698
Ephx1	Epoxide hydrolase 1	HYEP_MOUSE	9	277320	272467	271080	273622	248214	271061	256572	258616	0.0813766	0.156163	0.755698
U2af1	Splicing factor U2AF 35 kDa subunit	U2AF1_MOUSE	8	259728	245667	281923	262440	280916	266978	301239	283044	-0.109042	0.156273	0.755698
Tm9sf3	Transmembrane 9 superfamily member 3	TM9S3_MOUSE	8	381290	401780	393622	392231	391305	361112	360645	371021	0.0802032	0.156284	0.755698
env	Envelope polyprotein	Q80SW4_MOUSE;Q811N6_MOUSE	1	38679.2	34330.2	29821.6	34277	41933.5	40399.1	36600.1	39644.2	-0.209869	0.156567	0.755698
Fmod	Fibromodulin	FMOD_MOUSE	2	33972.8	20216.1	25168.3	26452.4	31968.2	33499.6	31843.5	32437.1	-0.294247	0.156667	0.755698
Capza1	F-actin-capping protein subunit alpha	Q3UAS2_MOUSE;Q3UJV2_MOUSE;Q5RKN9_MOUSE	1	17777.9	16371.3	23352.3	19167.2	17471.6	22817.2	35715.3	25334.7	-0.402479	0.156747	0.755698
Atxn3	Ataxin-3	ATX3_MOUSE	1	19275.1	18142.9	17388.5	18268.8	16050	11804.4	16827.3	14893.9	0.294661	0.156808	0.755698
Myef2	Myelin expression factor 2	MYEF2_MOUSE	20	822405	798696	846794	822632	845614	846206	887244	859688	-0.0635655	0.156822	0.755698
1810009A15Rik	LBH domain-containing 1 (Fragment)	Q9CSS6_MOUSE	1	25952.7	16218	26268.2	22813	17632.9	19732.2	17177.7	18180.9	0.327428	0.156922	0.755698
Mrps18c	Small ribosomal subunit protein bS18m	RT18C_MOUSE	1	35942.1	37672.5	42431.9	38682.2	40843.2	39919.9	56932.2	45898.4	-0.246775	0.156993	0.755698
Gnl2	Nucleolar GTP-binding protein 2	NOG2_MOUSE	3	11046	12730.3	19255.9	14344.1	21237.1	19724.3	15177.3	18712.9	-0.383581	0.157135	0.755698
Slc20a1	Sodium-dependent phosphate transporter 1	S20A1_MOUSE	7	59035.5	53196.1	48756.2	53662.6	46669.3	53742.5	35303.6	45238.5	0.246367	0.157215	0.755698
Ints1	Integrator complex subunit 1	INT1_MOUSE	5	18796	20846.2	20760.7	20134.3	20043.6	24617.4	27425.9	24029	-0.255119	0.15735	0.755698
Ndufb8	NADH dehydrogenase [ubiquinone] 1 beta subcomplex subunit 8, mitochondrial	NDUB8_MOUSE	7	817247	838484	813023	822918	842646	730992	750710	774783	0.086957	0.157356	0.755698
Heatr6	HEAT repeat-containing protein 6	HEAT6_MOUSE	5	12906.9	11989.4	14609.6	13168.6	21639.2	16079.4	12819.3	16846	-0.355298	0.157386	0.755698
Fat3	Protocadherin Fat 3	FAT3_MOUSE	1	5832	5802.31	4867.87	5500.73	7686.3	4792.56	11534.3	8004.38	-0.541168	0.157417	0.755698
Tmem120b	Transmembrane protein 120B	T120B_MOUSE	2	20993	28466.5	31946.8	27135.5	23842.5	46665.6	34677.7	35061.9	-0.369725	0.157761	0.756891
Dip2a	Disco interacting protein 2 homolog A	D3Z7D3_MOUSE;F8WI56_MOUSE	2	8138.38	12194.2	7709.22	9347.25	14363.9	11162.6	11299.3	12275.3	-0.39314	0.157894	0.75707
Akap8l	A-kinase anchor protein 8-like	AKP8L_MOUSE	2	50797.6	51296	42845.9	48313.2	51701.1	52406.6	60472.4	54860	-0.183339	0.158043	0.757296
Ddah2	N(G),N(G)-dimethylarginine dimethylaminohydrolase 2	DDAH2_MOUSE	6	1.08251e+06	1.24541e+06	1.22825e+06	1.18539e+06	1.13834e+06	1.09772e+06	1.11684e+06	1.11764e+06	0.0849102	0.158224	0.757296
Kif3b	Kinesin-like protein KIF3B	KIF3B_MOUSE	7	111197	106861	115001	111020	104709	103119	103014	103614	0.0995943	0.158227	0.757296
Ctbs	Di-N-acetylchitobiase	DIAC_MOUSE	5	11101.2	18661.2	16948.4	15570.3	14839.7	9729.06	10714	11760.9	0.404792	0.158382	0.757339
Aldh3b1	Aldehyde dehydrogenase family 3 member B1	AL3B1_MOUSE	1	81493.2	80297.6	77854.7	79881.8	86593.3	82798.6	89818.6	86403.5	-0.113222	0.158485	0.757339
Mylk	Myosin light chain kinase, smooth muscle	MYLK_MOUSE	17	42020.5	40274.9	46298.6	42864.7	42105.5	36373.6	33789.8	37423	0.195866	0.158522	0.757339
Hpcal1	Hippocalcin-like protein 1	HPCL1_MOUSE	14	4.64007e+06	4.77424e+06	4.70682e+06	4.70704e+06	4.34189e+06	4.39668e+06	4.76737e+06	4.50198e+06	0.064261	0.159014	0.757431
Cdv3	Protein CDV3	CDV3_MOUSE	2	233648	219133	237526	230102	221120	222161	202007	215096	0.0972929	0.159087	0.757431
Ptges2	Prostaglandin E synthase 2	PGES2_MOUSE	26	122503	132289	123412	126068	120915	118279	112402	117199	0.105245	0.15909	0.757431
Dner	Delta and Notch-like epidermal growth factor-related receptor	DNER_MOUSE	5	235920	231128	228005	231685	219842	230676	190037	213518	0.117802	0.159095	0.757431
Cmss1	Protein CMSS1	CMS1_MOUSE	6	15934.7	14091.3	18105.7	16043.9	22093.4	16149.4	20724.1	19655.6	-0.292916	0.159197	0.757431
Faim	Fas apoptotic inhibitory molecule 1	FAIM1_MOUSE	2	36113.6	45831.9	38506.8	40150.8	42584.3	48186.9	47226.7	45999.3	-0.196184	0.159301	0.757431
Acsl6	Long-chain-fatty-acid--CoA ligase 6	ACSL6_MOUSE	14	47892	59264.5	56985.2	54713.9	51769.9	50882.4	36236.2	46296.2	0.241014	0.159301	0.757431
Zdhhc17	Palmitoyltransferase ZDHHC17	ZDH17_MOUSE	7	87241.4	81845.6	87635.7	85574.3	92337.8	91524	92514.5	92125.4	-0.106422	0.159304	0.757431
Myo18a	Myo18a protein	B2RRE2_MOUSE	2	38777.8	44685.5	39425.4	40962.9	30788.5	35861.9	39743.1	35464.5	0.207944	0.159474	0.75779
Edc3	Enhancer of mRNA-decapping protein 3	EDC3_MOUSE	15	61707.6	65596	60687.7	62663.8	60288	57273.1	52410.6	56657.2	0.145371	0.159974	0.75971
Krt18	Keratin, type I cytoskeletal 18	K1C18_MOUSE	23	185018	170092	171905	175672	147990	164358	173354	161901	0.117773	0.160106	0.75988
Fam98c	Family with sequence similarity 98, member C	E9PYD1_MOUSE	4	42930.3	46639.1	33750.7	41106.7	44190.8	48954.9	50248.1	47797.9	-0.217574	0.160258	0.760147
Med15	Mediator of RNA polymerase II transcription subunit 15	MED15_MOUSE	2	18272.7	19540.5	18294	18702.4	24663.4	21410.2	19773.8	21949.2	-0.230941	0.160388	0.760313
Etnppl	Ethanolamine-phosphate phospho-lyase	AT2L1_MOUSE	21	290851	254109	241150	262037	277090	286766	285769	283208	-0.112096	0.160697	0.761324
Mesd	LRP chaperone MESD	MESD_MOUSE	8	88722.9	95532.4	103489	95914.8	92325	84278.4	85624.5	87409.3	0.133967	0.161106	0.762116
Gabra2	Gamma-aminobutyric acid receptor subunit alpha-2	GBRA2_MOUSE	1	25101.1	13799.5	17432.9	18777.8	13470.2	23859.3	44801.1	27376.9	-0.543926	0.161124	0.762116
Gatm	Glycine amidinotransferase, mitochondrial	GATM_MOUSE	10	40912.7	47960.6	45428.4	44767.2	53036.2	51996.5	46220.3	50417.7	-0.171487	0.161152	0.762116
Mtcl1	Microtubule cross-linking factor 1	MTCL1_MOUSE	36	69837.1	70636.7	64180.7	68218.2	64843.9	63583	56443.6	61623.5	0.146676	0.161267	0.762203
Zc3h6	Zinc finger CCCH domain-containing protein 6	ZC3H6_MOUSE	9	24683.2	24144	20135.2	22987.5	28191.9	25418	26555.7	26721.9	-0.217173	0.16154	0.762497
Cbr1	Carbonyl reductase [NADPH] 1	CBR1_MOUSE	9	777484	792432	828405	799440	751760	766686	779501	765982	0.061679	0.161743	0.762497
Washc4	WASH complex subunit 4	WASC4_MOUSE	23	101157	103933	117004	107365	114477	109579	133581	119213	-0.151017	0.161879	0.762497
Sntb1	Beta-1-syntrophin	SNTB1_MOUSE	5	22953.5	16218	31231.7	23467.7	20397.5	20186.7	12103	17562.4	0.418187	0.161967	0.762497
Smim8	Small integral membrane protein 8	SMIM8_MOUSE	4	34185.7	35545.8	32194.6	33975.4	30210.4	43163.6	49777.1	41050.3	-0.272904	0.16199	0.762497
Ttn	Titin	TITIN_MOUSE	1	660883	690890	675927	675900	670258	653911	588899	637689	0.0839554	0.162184	0.762497
Pigs	GPI transamidase component PIG-S	PIGS_MOUSE	18	79155.3	71176.7	75391	75241	76482.5	85703.1	85603.7	82596.4	-0.13456	0.162231	0.762497
Prkd1	Serine/threonine-protein kinase D1	KPCD1_MOUSE	5	22524.7	19576.1	13070.6	18390.5	23044.1	27453.9	19756.1	23418.1	-0.348663	0.162324	0.762497
Slc35b2	Adenosine 3'-phospho 5'-phosphosulfate transporter 1	S35B2_MOUSE	3	24036.7	22459.5	26685.1	24393.8	9071.56	22350.8	22131.8	17851.4	0.450475	0.162348	0.762497
Zfp384	Zinc finger protein 384	D3YX49_MOUSE;E9Q1A5_MOUSE;E9QAR1_MOUSE;E9QAR4_MOUSE;E9QAR6_MOUSE;Q3U1E7_MOUSE;Q6P3F1_MOUSE	1	21756.9	18714.6	15624.9	18698.8	24449.1	21372.8	21590.1	22470.7	-0.265097	0.162381	0.762497
Rps10	Small ribosomal subunit protein eS10	RS10_MOUSE	2	671015	618373	652357	647248	693065	674359	667922	678448	-0.0679204	0.16246	0.762497
Eef1b	Elongation factor 1-beta	EF1B_MOUSE	8	712999	667728	698920	693216	706404	703953	802393	737583	-0.0895018	0.162484	0.762497
Vcan	Versican core protein	CSPG2_MOUSE	4	246080	303976	295528	281862	306971	277430	354552	312984	-0.151104	0.162577	0.762497
Itga1	Integrin alpha-1	ITA1_MOUSE	7	69649.8	54354.4	58378.1	60794.1	54841.3	58979.7	41405.5	51742.2	0.232591	0.16298	0.76394
Cask	Cask protein	B9EJ23_MOUSE	2	31281.1	34858.4	37554	34564.5	40576.7	35913.1	41924.3	39471.4	-0.191517	0.16308	0.763957
Eif3m	Eukaryotic translation initiation factor 3 subunit M	EIF3M_MOUSE	4	94636.7	86525.3	91218.4	90793.4	102961	101800	91947.8	98902.9	-0.123426	0.163294	0.764511
Foxk1	Forkhead box protein K1	FOXK1_MOUSE	7	39872.8	35223.4	43369.6	39488.6	33935.5	34930.2	35545.9	34803.9	0.18219	0.163449	0.764785
Apbb1	Amyloid beta precursor protein binding family B member 1	APBB1_MOUSE	1	98210.6	86508.5	87583.3	90767.5	86821.3	80951.9	81284.8	83019.4	0.128727	0.163711	0.765557
Selenop	Selenoprotein P	SEPP1_MOUSE	1	11305.2	12299	14094	12566.1	13729.7	12341.8	24213.3	16761.6	-0.415627	0.16392	0.765773
Osbp2	Oxysterol-binding protein 2	OSBP2_MOUSE	2	58145.5	52677.8	46048.8	52290.7	46302.6	43904	48374.6	46193.7	0.178858	0.164082	0.765773
Chmp1a	Charged multivesicular body protein 1a	CHM1A_MOUSE	8	102962	106235	104980	104726	106602	113115	118609	112775	-0.106834	0.164389	0.765773
Papss1	Bifunctional 3'-phosphoadenosine 5'-phosphosulfate synthase 1	PAPS1_MOUSE	23	105237	103845	93722.3	100935	108908	108756	109609	109091	-0.112106	0.16439	0.765773
Nop2	Probable 28S rRNA (cytosine-C(5))-methyltransferase	NOP2_MOUSE	5	26898.9	23766.1	27286.4	25983.8	32165.8	28064.2	29147.6	29792.6	-0.197338	0.164479	0.765773
Pex11b	Peroxisomal membrane protein 11B	PX11B_MOUSE	2	39566.3	43899.2	42861	42108.8	38996.8	34249.9	39060	37435.6	0.169713	0.16457	0.765773
Hnrnpk	Heterogeneous nuclear ribonucleoprotein K	B2M1R6_MOUSE;H3BJS9_MOUSE;H3BKD0_MOUSE;H3BKI8_MOUSE;Q3U6X2_MOUSE;Q3U9Q3_MOUSE	3	2.00064e+06	2.03822e+06	2.06911e+06	2.03599e+06	2.0736e+06	2.0655e+06	2.243e+06	2.12737e+06	-0.0633391	0.164636	0.765773
Mpc2	Mitochondrial pyruvate carrier 2	MPC2_MOUSE	8	583440	595773	466739	548651	574672	609675	609241	597863	-0.123927	0.164755	0.765773
Castor2	Cytosolic arginine sensor for mTORC1 subunit 2	CAST2_MOUSE	4	38391.4	46204.8	60915.3	48503.9	50998.2	51339.8	76383.7	59573.9	-0.296581	0.164941	0.765773
Ube3a	Ubiquitin-protein ligase E3A	UBE3A_MOUSE	14	139097	148210	148880	145396	139898	135367	133675	136313	0.0930606	0.16504	0.765773
Bcap29	B-cell receptor-associated protein 29	BAP29_MOUSE	12	63302.4	60176.5	59646.2	61041.7	59265.5	54638.7	52520.8	55475	0.137957	0.165302	0.765773
Swap70	Switch-associated protein 70	SWP70_MOUSE	7	16593.2	17922.3	20289.3	18268.3	12659.1	18701.9	12318.2	14559.7	0.327354	0.165319	0.765773
Bnip3l	BCL2/adenovirus E1B 19 kDa protein-interacting protein 3-like	BNI3L_MOUSE	7	142771	151098	158841	150903	140658	135037	145614	140436	0.103707	0.165319	0.765773
Ttc38	Tetratricopeptide repeat protein 38	TTC38_MOUSE	13	27155.2	27337.9	31776.6	28756.6	29071.9	22081.7	21136.8	24096.8	0.255052	0.165368	0.765773
Tmem38a	Trimeric intracellular cation channel type A	TM38A_MOUSE	6	87240.5	82903	65218.1	78453.9	59846.6	57544.2	82328.6	66573.1	0.236904	0.165412	0.765773
Lgals9	Galectin-9	LEG9_MOUSE	1	5199.22	2574.74	4367.28	4047.08	10613.1	4846.78	3987.2	6482.38	-0.679641	0.165466	0.765773
Them4	Acyl-coenzyme A thioesterase THEM4	THEM4_MOUSE	4	439116	408385	484703	444068	426240	487434	549149	487608	-0.13494	0.165653	0.765773
Acss3	Acyl-CoA synthetase short-chain family member 3, mitochondrial	ACSS3_MOUSE	8	19627.9	24058.9	16272.6	19986.5	20137.9	23298.3	32158.6	25198.3	-0.334301	0.165656	0.765773
Ppan	Suppressor of SWI4 1 homolog	SSF1_MOUSE	2	3457.6	1295.78	3998.64	2917.34	6243.03	4711.71	3517.26	4824	-0.725576	0.165771	0.765773
Drp2	Dystrophin-related protein 2	DRP2_MOUSE	9	246198	245113	288533	259948	260640	266104	344905	290550	-0.160563	0.165837	0.765773
Atg3	Ubiquitin-like-conjugating enzyme ATG3	ATG3_MOUSE	14	203623	187091	200623	197113	200035	180919	157560	179505	0.134995	0.165851	0.765773
Rnf31	E3 ubiquitin-protein ligase RNF31	RNF31_MOUSE	1	31926.7	29844.4	39598.6	33789.9	31406.9	29767.9	24206	28460.2	0.247644	0.165916	0.765773
Tbl3	Transducin beta-like protein 3	TBL3_MOUSE	2	7575.58	12339.6	6755.39	8890.18	9075.49	9559.48	20364.3	12999.8	-0.548203	0.166329	0.765773
Pmch	Pro-MCH	MCH_MOUSE	3	13776.2	5930.9	12951.8	10886.3	6038.53	7417.08	9289.6	7581.74	0.521912	0.166351	0.765773
Igsf1	Immunoglobulin superfamily member 1	IGSF1_MOUSE	4	14751	5793.41	5688.75	8744.39	12345.5	9650.19	17433.5	13143	-0.58787	0.166404	0.765773
Ccdc6	Coiled-coil domain-containing protein 6	CCDC6_MOUSE	2	101716	108673	112563	107651	104405	100614	90710.6	98576.6	0.127044	0.166462	0.765773
Dlg3	MKIAA1232 protein (Fragment)	Q80TH1_MOUSE	3	62942.6	62752.2	67055.3	64250	66868.2	73949.9	69780.7	70199.6	-0.127766	0.166583	0.765773
Pcdhgb7	Protocadherin gamma B7	Q91XX3_MOUSE	2	67354.3	86506.5	64916	72925.6	98346.9	83897.9	71873.6	84706.1	-0.216041	0.166762	0.765773
Atg13	Autophagy-related protein 13	ATG13_MOUSE	4	7259.2	10747	16728.8	11578.4	13952.9	13511.1	20785.4	16083.1	-0.474118	0.166858	0.765773
Exosc7	Exosome complex exonuclease RRP42	EXOS7_MOUSE	2	17573.9	17682.9	14951.1	16736	16881.7	9802.02	12671.7	13118.5	0.351349	0.166864	0.765773
Psmd5	26S proteasome non-ATPase regulatory subunit 5	PSMD5_MOUSE	6	182519	181492	183727	182579	165171	173595	178101	172289	0.0836912	0.166886	0.765773
Rab33b	Ras-related protein Rab-33B	RB33B_MOUSE	13	280813	265194	279749	275252	266292	270506	227592	254797	0.111407	0.167004	0.765773
Nap1l4	Nucleosome assembly protein 1-like 4	NP1L4_MOUSE	6	407925	401456	396900	402094	416709	412282	429834	419608	-0.0615116	0.167154	0.765773
Selenow	Selenoprotein W	SELW_MOUSE	5	49213.7	44880.4	40178.8	44757.6	44388.4	53145	56657.7	51397.1	-0.199553	0.16722	0.765773
Tmx4	Thioredoxin-related transmembrane protein 4	TMX4_MOUSE	8	134758	153340	151014	146370	162435	159830	151650	157972	-0.110041	0.167265	0.765773
Echdc1	Ethylmalonyl-CoA decarboxylase	ECHD1_MOUSE	14	144448	146387	130097	140311	125016	135370	129314	129900	0.111223	0.167317	0.765773
Sh3bgr	SH3 domain-binding glutamic acid-rich protein	SH3BG_MOUSE	1	32537.8	42089	33219.9	35948.9	34588.3	31591.8	22623.6	29601.3	0.280289	0.167323	0.765773
Maco1	Macoilin	MACOI_MOUSE	1	27011.3	27442.8	21487.9	25314	33682.9	30136.6	26118	29979.2	-0.244024	0.167594	0.766212
Vps41	Vacuolar protein sorting-associated protein 41 homolog	VPS41_MOUSE	13	52514.6	50892.4	55334.3	52913.8	50027.8	49001.2	44109.8	47712.9	0.149263	0.167612	0.766212
Polg2	DNA polymerase subunit gamma-2, mitochondrial	DPOG2_MOUSE	2	15100.9	14424.7	14453.5	14659.7	17616.2	15034.3	20024.4	17558.3	-0.260295	0.168303	0.768928
Sumo2	Small ubiquitin-related modifier 2	SUMO2_MOUSE	1	540196	548870	597154	562073	570573	559986	709690	613417	-0.126109	0.168449	0.769155
Tmem119	Transmembrane protein 119	TM119_MOUSE	2	30693.6	35337.1	23753.1	29928	26212.9	27202.5	20224	24546.5	0.28598	0.168573	0.769279
Csnk1d	Casein kinase I isoform delta	KC1D_MOUSE	2	158824	150252	160355	156477	157854	170091	174795	167580	-0.0989023	0.169158	0.770917
Aagab	Alpha- and gamma-adaptin-binding protein p34	AAGAB_MOUSE	1	42782.4	44315.6	47229.3	44775.8	37958.6	46378.7	25190.6	36509.3	0.294455	0.169186	0.770917
Sap30bp	SAP30-binding protein	S30BP_MOUSE	7	55130.5	74564.6	59566.7	63087.2	55593.4	54385.3	56136.9	55371.9	0.188195	0.169301	0.770917
Mb	Myoglobin	MYG_MOUSE	1	10500.9	15119	10399.5	12006.5	13280.4	12372.3	22617.3	16090	-0.422352	0.16932	0.770917
Akap10	A-kinase anchor protein 10, mitochondrial	AKA10_MOUSE	12	53725.9	54706.5	51584.5	53339	49245.2	50891.2	44393.6	48176.7	0.146855	0.1697	0.771384
Nemf	Ribosome quality control complex subunit NEMF	NEMF_MOUSE	6	37751.8	48043.7	30052.3	38615.9	43793.6	22017.6	22269.1	29360.1	0.395339	0.169767	0.771384
Snta1	Alpha-1-syntrophin	SNTA1_MOUSE	22	156990	182129	171497	170205	154127	151582	166146	157285	0.113894	0.169816	0.771384
Cog2	Conserved oligomeric Golgi complex subunit 2	COG2_MOUSE	2	40948.2	40488.6	28198	36544.9	33834.3	31978.3	24348.4	30053.7	0.282129	0.169907	0.771384
Fas	Tumor necrosis factor receptor superfamily member 6	TNR6_MOUSE	1	2378.34	3772.59	1908.67	2686.53	4557.9	3820.44	3724.16	4034.17	-0.586526	0.170015	0.771384
Plec	Plectin (Fragment)	A0A0R4J221_MOUSE;E9Q9J6_MOUSE;Q8C8S5_MOUSE	1	13945.7	6615.39	15920	12160.4	10565	14825.3	29158	18182.8	-0.580382	0.170136	0.771384
Cdh20	Cadherin-20	CAD20_MOUSE	13	81202.5	90854.8	80469.4	84175.5	78187.3	69836.7	80816.9	76280.3	0.14209	0.170139	0.771384
Cerk	Ceramide kinase	CERK1_MOUSE	3	60584	50358.3	39377	50106.4	44453.3	45912.3	35496	41953.9	0.256192	0.1702	0.771384
Atp5mpl	ATP synthase subunit ATP5MPL, mitochondrial	ATP68_MOUSE	2	1.45456e+06	1.44476e+06	1.49728e+06	1.46554e+06	1.66973e+06	1.40874e+06	1.59228e+06	1.55692e+06	-0.0872647	0.170318	0.771479
Fgf1	Fibroblast growth factor 1	FGF1_MOUSE	3	249570	254834	240160	248188	234961	234608	238494	236021	0.0725204	0.170837	0.77309
Arrb1	Beta-arrestin-1	ARRB1_MOUSE	4	338905	308538	321628	323024	347793	352668	326847	342436	-0.0841934	0.17096	0.77309
Hivep2	Transcription factor HIVEP2	ZEP2_MOUSE	4	35030.4	36908.9	41995.8	37978.4	47392.9	34610.7	53746.6	45250.1	-0.252743	0.170988	0.77309
Rbm12	RNA-binding protein 12	RBM12_MOUSE	18	84774.4	84087	82589.6	83817	94259.9	87008.5	89403.7	90224	-0.106269	0.17118	0.77309
Syt6	Synaptotagmin-6	SYT6_MOUSE	4	27211.4	23856.1	20103	23723.5	19962	22275.9	16706.7	19648.2	0.271921	0.171451	0.77309
Nova2	RNA-binding protein Nova-2	NOVA2_MOUSE	14	90662.6	97288.1	98903.4	95618	106392	100143	102558	103031	-0.107722	0.171495	0.77309
Rab35	Ras-related protein Rab-35	RAB35_MOUSE	11	256958	226833	230967	238253	209590	231570	224045	221735	0.103657	0.171496	0.77309
Fam241b	Protein FAM241B	F241B_MOUSE	2	124419	129355	77973.5	110582	87341.4	106872	84876.9	93030	0.249353	0.171803	0.77309
Rpl12	Large ribosomal subunit protein uL11	RL12_MOUSE	6	552408	548497	556028	552311	553252	560411	665177	592947	-0.102423	0.171902	0.77309
Gramd1a	Protein Aster-A	ASTRA_MOUSE	3	20388.8	13093.3	21615.8	18366	24642.8	22736.3	21181.5	22853.5	-0.315381	0.172155	0.77309
Slc24a2	Sodium/potassium/calcium exchanger 2	NCKX2_MOUSE	4	155795	142843	157555	152064	139513	141931	145081	142175	0.0970115	0.172175	0.77309
Pzp	Pregnancy zone protein	PZP_MOUSE	55	163512	154049	157941	158501	168031	158073	190449	172184	-0.119462	0.172257	0.77309
Glrx	Glutaredoxin-1	GLRX1_MOUSE	2	204859	202300	211153	206104	211356	213036	234416	219603	-0.0915212	0.172527	0.77309
Iscu	Iron-sulfur cluster assembly enzyme ISCU	ISCU_MOUSE	3	168795	177157	172127	172693	182032	189162	177634	182942	-0.0831794	0.172551	0.77309
Tradd	Tumor necrosis factor receptor type 1-associated DEATH domain protein	TRADD_MOUSE	2	8427.17	11060.6	11761.2	10416.3	7813.12	8860.47	8123.07	8265.55	0.333664	0.172719	0.77309
Nfs1	Cysteine desulfurase	NFS1_MOUSE	16	170334	184692	204278	186435	198355	194454	214474	202428	-0.118736	0.172754	0.77309
Rims4	Regulating synaptic membrane exocytosis protein 4 (Fragment)	Q3UYK4_MOUSE	3	355505	341655	278906	325355	318230	312327	238721	289759	0.16716	0.17299	0.77309
Cadm2	Cell adhesion molecule 2	CADM2_MOUSE	12	420841	396527	424390	413919	424872	429946	451172	435330	-0.0727605	0.173048	0.77309
Dhrs7b	Dehydrogenase/reductase SDR family member 7B	DRS7B_MOUSE	15	90980	78287.7	77186.9	82151.5	86663.1	84505.2	106193	92453.6	-0.170443	0.173065	0.77309
Ccdc28b	Coiled-coil domain-containing protein 28B	CC28B_MOUSE	1	93365.2	113259	89678.3	98767.5	91918	98333.7	58093.5	82781.8	0.254723	0.173208	0.77309
Ssu72	RNA polymerase II subunit A C-terminal domain phosphatase SSU72	SSU72_MOUSE	8	94625.8	91098.1	86416	90713.3	90133.6	104619	103105	99285.8	-0.130273	0.173255	0.77309
Dars1	Aspartate--tRNA ligase, cytoplasmic	SYDC_MOUSE	34	569803	568316	557767	565295	533747	540874	556417	543679	0.0562491	0.173335	0.77309
Pcdhgc3	Protocadherin gamma C3	Q91XX1_MOUSE	2	105075	108898	122511	112161	106177	106637	93221.4	102012	0.136834	0.173483	0.77309
Kdm5c	Lysine-specific demethylase 5C	KDM5C_MOUSE	1	19637.8	35466.7	25961	27021.8	22233	13152.2	25782.2	20389.1	0.406324	0.173495	0.77309
Pfn3	Profilin-3	PROF3_MOUSE	1	11417.6	17698.7	11431.9	13516.1	12525.4	26567.6	16089.2	18394	-0.444563	0.173565	0.77309
Glo1	Lactoylglutathione lyase	LGUL_MOUSE	6	1.58111e+06	1.63244e+06	1.61198e+06	1.60851e+06	1.51769e+06	1.5258e+06	1.60403e+06	1.54917e+06	0.054226	0.173578	0.77309
Mrps31	Small ribosomal subunit protein mS31	RT31_MOUSE	9	37671.9	45434.3	43388.8	42165	45855.3	45145.3	52188.1	47729.6	-0.178837	0.173609	0.77309
Gxylt1	Glucoside xylosyltransferase 1	GXLT1_MOUSE	1	57904	61458.4	61437.1	60266.5	53412.8	61859.6	35826.6	50366.3	0.258897	0.173823	0.77309
Hspg2	Perlecan (heparan sulfate proteoglycan 2)	E9PZ16_MOUSE	1	129332	137628	124979	130647	126324	124403	109934	120221	0.119982	0.173913	0.77309
Sirt2	NAD-dependent protein deacetylase sirtuin-2	SIR2_MOUSE	37	1.52834e+06	1.64878e+06	1.66467e+06	1.61393e+06	1.67227e+06	1.62979e+06	1.79398e+06	1.69868e+06	-0.0738306	0.173923	0.77309
Fam210b	Protein FAM210B, mitochondrial	F210B_MOUSE	3	14566.7	15270.4	12664.7	14167.3	11028	14044.4	7524.21	10865.6	0.382798	0.173976	0.77309
Eps15	Epidermal growth factor receptor substrate 15	EPS15_MOUSE	4	706182	698514	738743	714480	701935	660191	688047	683391	0.0641823	0.173984	0.77309
Zgpat	Zinc finger CCCH-type with G patch domain-containing protein	ZGPAT_MOUSE	1	15260.6	25774.1	17762.2	19599	12882.3	14278.1	18637.4	15265.9	0.360462	0.173989	0.77309
Wdr41	WD repeat-containing protein 41	WDR41_MOUSE	3	85589.5	82835.8	95067.9	87831.1	80746.4	81725.9	79539.2	80670.5	0.12269	0.174142	0.77309
Ints15	Integrator complex subunit 15	INT15_MOUSE	1	11918.3	12063.6	11366.4	11782.8	11705.4	8339.9	2532.68	7526	0.646722	0.174181	0.77309
Mrpl32	Large ribosomal subunit protein bL32m	RM32_MOUSE	5	31270.2	26126.2	31963.9	29786.8	28879.2	20445	25682.3	25002.2	0.252619	0.174323	0.77309
Adra2a	Alpha-2A adrenergic receptor	ADA2A_MOUSE	2	27669.7	25882.9	29157.8	27570.2	19583.4	26810.1	23863.9	23419.2	0.235417	0.174351	0.77309
Stxbp4	Syntaxin-binding protein 4	STXB4_MOUSE	4	22819.4	37513.2	31280	30537.6	23017.6	27917.3	24060.4	24998.5	0.288746	0.174425	0.77309
Rpl5	Large ribosomal subunit protein uL18	RL5_MOUSE	6	638598	647348	635992	640646	674648	652117	665988	664251	-0.0522012	0.174524	0.77309
Alpl	Alkaline phosphatase, tissue-nonspecific isozyme	PPBT_MOUSE	3	45638.8	44605.4	48910.3	46384.8	54924.9	46753.3	53672.8	51783.7	-0.158844	0.174566	0.77309
Apoo	MICOS complex subunit Mic26	MIC26_MOUSE	11	524701	566654	500993	530783	516788	490485	497638	501637	0.0814782	0.175089	0.774977
Mrpl55	Large ribosomal subunit protein mL55	RM55_MOUSE	4	51779.3	39878.3	50017.3	47225	49224.6	32671.4	36741.5	39545.8	0.256024	0.17522	0.775126
Pgm2l1	Glucose 1,6-bisphosphate synthase	PGM2L_MOUSE	21	252180	233718	237812	241237	225083	234363	225201	228216	0.0800507	0.175509	0.775476
Aspscr1	Tether containing UBX domain for GLUT4	ASPC1_MOUSE	6	597771	613577	636775	616041	611131	600478	515620	575743	0.0976015	0.175543	0.775476
Diablo	Diablo IAP-binding mitochondrial protein	DBLOH_MOUSE	1	53455.9	59940.1	58976.4	57457.5	62321.1	52178.8	93069.7	69189.9	-0.268067	0.175592	0.775476
Lipe	Hormone-sensitive lipase	LIPS_MOUSE	3	24572.8	26444.7	24541.8	25186.5	30988	40438.5	22081.9	31169.5	-0.307486	0.175795	0.775941
Rbms1	RNA-binding motif, single-stranded-interacting protein 1	RBMS1_MOUSE	1	19687.1	9576.88	17957.6	15740.5	17842.3	17727.8	27920.8	21163.6	-0.427104	0.176168	0.777153
Spryd3	SPRY domain containing 3	E9Q9B3_MOUSE;Q922G6_MOUSE	1	18255.9	38495.5	32212.7	29654.7	19913.8	30944.1	14486	21781.3	0.445172	0.176271	0.777177
Anxa4	Annexin A4	ANXA4_MOUSE	2	58754.6	54321.7	49313.2	54129.9	62184.5	66788.2	54159.4	61044	-0.173425	0.176432	0.777203
Cyld	Ubiquitin carboxyl-terminal hydrolase CYLD	CYLD_MOUSE	8	31011	31295.5	35648.3	32651.6	34463.5	37919.5	38208.5	36863.8	-0.175051	0.176529	0.777203
Anapc4	Anaphase-promoting complex subunit 4	APC4_MOUSE	4	23840.5	31336	42034.1	32403.5	23974.2	31945.8	21173.2	25697.7	0.33451	0.176616	0.777203
Gabra1	Gamma-aminobutyric acid receptor subunit alpha-1	GBRA1_MOUSE	10	364478	333190	347674	348447	313916	347908	321943	327922	0.0875862	0.176717	0.777203
Oxa1l	Mitochondrial inner membrane protein OXA1L	OXA1L_MOUSE	2	86525.9	82829.8	73690.8	81015.5	77574.8	98158.2	97556.9	91096.7	-0.1692	0.176775	0.777203
Abca2	ATP-binding cassette sub-family A member 2	ABCA2_MOUSE	17	56656.2	54482	62870.3	58002.8	61303.6	68067	62983.2	64117.9	-0.144604	0.176864	0.777203
Hnrnph3	Heterogeneous nuclear ribonucleoprotein H3	D3YWT1_MOUSE;D3Z3N4_MOUSE	12	174342	158829	157684	163618	167390	174863	184929	175727	-0.103003	0.177181	0.778093
Slc12a5	Solute carrier family 12 member 5	S12A5_MOUSE	31	1.57166e+06	1.52796e+06	1.54848e+06	1.54937e+06	1.57082e+06	1.60875e+06	1.6221e+06	1.60056e+06	-0.046894	0.177308	0.778093
Tmem229a	Transmembrane protein 229A	T229A_MOUSE	2	26467.2	32011.6	23961.6	27480.2	24229.8	25157.7	20087.8	23158.4	0.246852	0.17736	0.778093
Ep300	Histone acetyltransferase p300	EP300_MOUSE	3	15589.8	14424.7	13917.7	14644	14385.5	10399.5	11081	11955.3	0.292661	0.17763	0.778846
Morf4l1	Mortality factor 4-like protein 1	MO4L1_MOUSE	3	34226.1	28606	27257.2	30029.8	31268.2	36873.4	35922.2	34688	-0.20804	0.178	0.780038
Rps4x	Small ribosomal subunit protein eS4	RS4X_MOUSE	21	646895	656580	645950	649808	679426	689595	656328	675117	-0.0551221	0.178332	0.780527
Diaph2	Protein diaphanous homolog 2	DIAP2_MOUSE	8	66570.7	62462.4	68918.6	65983.9	67086.5	71920.9	79594.3	72867.2	-0.143156	0.178457	0.780527
Syn1	Synapsin-1	SYN1_MOUSE	3	4.34166e+06	4.20623e+06	4.64516e+06	4.39768e+06	4.49012e+06	4.49664e+06	4.87068e+06	4.61915e+06	-0.0708835	0.178483	0.780527
Cmip	C-Maf-inducing protein	CMIP_MOUSE	5	8141.34	12477	8629.81	9749.4	10497.1	14575.8	12667.5	12580.2	-0.367767	0.178505	0.780527
Slc25a20	Mitochondrial carnitine/acylcarnitine carrier protein	MCAT_MOUSE	16	204669	215973	221290	213977	213967	232310	238763	228347	-0.0937674	0.178736	0.780879
Trabd	TraB domain-containing protein	TRABD_MOUSE	3	24513.7	18376.3	27036.7	23308.9	24269.2	24429.1	39492.5	29396.9	-0.334785	0.178781	0.780879
Gprasp1	G-protein coupled receptor-associated sorting protein 1	GASP1_MOUSE	7	69240.8	71472.5	93434.2	78049.2	95370.9	82382.5	88376.5	88710	-0.184713	0.178998	0.781343
Prpf38a	Pre-mRNA-splicing factor 38A	PR38A_MOUSE	9	32588	30308.3	36472.2	33122.9	38230.9	37059.8	36708.2	37333	-0.172623	0.179084	0.781343
Lima1	LIM domain and actin-binding protein 1	LIMA1_MOUSE	1	54882.1	51286.1	59712.7	55293.6	56263.9	64051.3	64275.5	61530.3	-0.154183	0.179184	0.781348
Ddx55	ATP-dependent RNA helicase DDX55	DDX55_MOUSE	1	2509.42	3488.71	5281.83	3759.99	3758.6	5609.89	7763.34	5710.61	-0.602917	0.179614	0.78241
Ube2d1	Ubiquitin-conjugating enzyme E2 D1	UB2D1_MOUSE	1	59793.5	49849.8	53927.3	54523.5	43346.3	55971.7	43024.3	47447.4	0.200549	0.179624	0.78241
Wdr82	WD repeat-containing protein 82	WDR82_MOUSE	3	108031	106578	91658.5	102089	93700.5	98908.5	84831.2	92480.1	0.142619	0.179735	0.782463
Gatd3	Glutamine amidotransferase-like class 1 domain-containing protein 3, mitochondrial	GAL3A_MOUSE	5	912196	937997	912059	920751	897762	899499	867248	888170	0.051975	0.179939	0.782608
Inpp5f	Inositol polyphosphate-5-phosphatase F	A0A0J9YU13_MOUSE;A0EXG3_MOUSE	2	57238.7	37823.8	30016	41692.9	33938.5	34969.6	32366.5	33758.2	0.304563	0.179965	0.782608
Cald1	Caldesmon 1	E9QA16_MOUSE;Q8VCQ8_MOUSE	3	32170.1	27045.1	27086	28767.1	26471.4	25997.7	21816.8	24762	0.216293	0.180253	0.783428
Pld2	Phospholipase D2	PLD2_MOUSE	3	26163.7	32484.4	31679.9	30109.3	30760.9	34397.8	40332.6	35163.8	-0.223878	0.180545	0.783913
Mrpl47	Large ribosomal subunit protein uL29m	RM47_MOUSE	6	47776.6	44524.3	59008.7	50436.5	57314.9	67925	50536.1	58592	-0.216234	0.180561	0.783913
Pabpc1	Polyadenylate-binding protein 1	PABP1_MOUSE	1	605441	610040	628868	614783	639667	624751	654795	639737	-0.0574027	0.180827	0.784638
Cmtm5	CKLF-like MARVEL transmembrane domain-containing protein 5	CKLF5_MOUSE	4	708711	719170	429820	619234	208175	526779	518767	417907	0.567302	0.180998	0.78474
Inf2	Inverted formin-2	INF2_MOUSE	12	79810.7	81581.5	83465.8	81619.4	90204.4	84654.1	88154	87670.8	-0.103185	0.181077	0.78474
Itgb3	Integrin beta-3	ITB3_MOUSE	1	8410.42	5548.1	3340.93	5766.48	6598.93	5551.72	15033.9	9061.51	-0.652059	0.181276	0.78474
Tuba4a	Tubulin alpha-4A chain	TBA4A_MOUSE	1	3.52117e+06	3.65155e+06	3.45521e+06	3.54264e+06	3.49394e+06	3.73098e+06	3.91106e+06	3.71199e+06	-0.0673689	0.181334	0.78474
Fam177a1	Protein FAM177A1	F177A_MOUSE	1	68676	70528.9	67666.7	68957.2	85560	70187.7	73031.8	76259.8	-0.145222	0.181404	0.78474
Cetn2	Centrin-2	CETN2_MOUSE	1	69262.5	70791	72977.7	71010.4	71590.3	56562.2	63095.5	63749.4	0.15562	0.181443	0.78474
Ttll1	Polyglutamylase complex subunit TTLL1	TTLL1_MOUSE	1	8090.09	4648.97	2194.72	4977.93	7229.13	7470.32	8395.47	7698.31	-0.628996	0.181765	0.785702
Srrm2	Serine/arginine repetitive matrix protein 2	SRRM2_MOUSE	42	157390	157236	153095	155907	169971	158747	166711	165143	-0.0830288	0.182253	0.787386
Kif5b	Kinesin-1 heavy chain	KINH_MOUSE	4	238577	243961	239050	240529	240954	221553	218509	227005	0.0834864	0.182444	0.787453
Hs1bp3	HCLS1-binding protein 3	H1BP3_MOUSE	6	43571.9	42443.1	44766.7	43593.9	48275.8	46188.4	48702.1	47722.1	-0.130531	0.182467	0.787453
Rbfox2	RNA binding protein fox-1 homolog 2	RFOX2_MOUSE	2	47353.8	32112.5	32649.9	37372.1	40881.5	41762.6	51131.8	44592	-0.254824	0.182914	0.788276
6430571L13Rik	6430571L13Rik protein	Q14AT3_MOUSE	4	34422.3	38469.7	41614.1	38168.7	29354	39659.6	28120.4	32378	0.237375	0.183042	0.788276
Tmem167a	Protein kish-A	KISHA_MOUSE	1	26349.9	21913.5	10679.5	19647.6	18317.1	14215	9795.93	14109.4	0.477704	0.183046	0.788276
Rab11fip5	Rab11 family-interacting protein 5	RFIP5_MOUSE	30	187990	196079	183846	189305	186251	176454	172010	178238	0.0869047	0.183055	0.788276
Pik3r2	Phosphatidylinositol 3-kinase regulatory subunit beta	P85B_MOUSE	2	39376.1	42617.2	35250.5	39081.3	46427.5	40383.3	45670.3	44160.4	-0.176275	0.183194	0.788375
Ptbp2	Polypyrimidine tract-binding protein 2	PTBP2_MOUSE	8	299656	281536	298398	293197	307262	312325	303558	307715	-0.0697257	0.183517	0.788375
Tbp	TATA-box-binding protein	TBP_MOUSE	1	47239.5	31275.7	40286.6	39600.6	40787.1	57196.2	44343.7	47442.3	-0.260653	0.183616	0.788375
Efr3a	Protein EFR3 homolog A	EFR3A_MOUSE	13	49792.3	58304	46306.7	51467.7	62671.2	63456.8	50439.4	58855.8	-0.193518	0.183656	0.788375
Pakap	Paralemmin A kinase anchor protein	A2API8_MOUSE	2	201057	196132	197598	198262	178914	177172	200447	185511	0.0959043	0.183798	0.788375
Dohh	Deoxyhypusine hydroxylase	DOHH_MOUSE	3	26236.6	32784.2	25384.8	28135.2	32135.4	27702.4	41685.2	33841	-0.266396	0.183935	0.788375
Cyc1	Cytochrome c1, heme protein, mitochondrial	CY1_MOUSE	12	5.23834e+06	5.37465e+06	5.65424e+06	5.42241e+06	5.51754e+06	5.51336e+06	5.99224e+06	5.67438e+06	-0.065528	0.184052	0.788375
Lrrc73	Gm88 protein	B2RWC4_MOUSE;F6U1P7_MOUSE	3	9993.35	10393.9	10394.5	10260.6	10590.5	11766	16193.1	12849.9	-0.324644	0.1842	0.788375
Cplx1	Complexin-1	CPLX1_MOUSE	7	2.40427e+06	2.46503e+06	2.57786e+06	2.48239e+06	2.52638e+06	2.47986e+06	2.8817e+06	2.62931e+06	-0.0829568	0.184218	0.788375
Dnm3	Dynamin-3	DYN3_MOUSE	3	548915	535702	510997	531872	551816	564970	549844	555543	-0.062821	0.184229	0.788375
Grm4	Metabotropic glutamate receptor 4	GRM4_MOUSE	17	200437	199017	204507	201320	174940	199271	191574	188595	0.0941978	0.184313	0.788375
Guf1	Translation factor Guf1, mitochondrial	GUF1_MOUSE	5	32987.2	31322.2	37633.6	33981	33943.4	27800	25861.2	29201.5	0.218684	0.184347	0.788375
Slc4a10	Anion exchange protein	R4H243_MOUSE	2	14925.5	16568.1	15282.5	15592	15592.8	12391	9150.28	12378.1	0.333024	0.184368	0.788375
Rps27a	Ubiquitin-ribosomal protein eS31 fusion protein	RS27A_MOUSE	4	5.25808e+06	5.08031e+06	5.19744e+06	5.17861e+06	5.1371e+06	5.53371e+06	5.46663e+06	5.37915e+06	-0.054813	0.184749	0.789581
Ankrd12	Ankyrin repeat domain 12	G5E893_MOUSE	1	13660.9	14348.5	10522.4	12843.9	7682.37	9061.59	12933.7	9892.55	0.376671	0.185192	0.790584
Fut11	Alpha-(1,3)-fucosyltransferase 11	FUT11_MOUSE	8	28595.2	39852.6	35549.6	34665.8	30212.3	28473.4	30752.9	29812.9	0.217578	0.185195	0.790584
Tra2a	Transformer-2 protein homolog alpha	TRA2A_MOUSE	4	70810.9	69293.4	79784.5	73296.3	80633.4	78440.8	80780.6	79951.6	-0.125387	0.185312	0.790584
H13	Histocompatibility 13 (Fragment)	A3KGR9_MOUSE	1	236800	206339	197911	213683	234354	242099	217781	231411	-0.114987	0.185382	0.790584
Arf2	ADP-ribosylation factor 2	ARF2_MOUSE	3	67121.7	68712.8	58551.4	64795.3	95499.6	89256.3	50850	78535.3	-0.277453	0.185629	0.791215
Mbd2	Methyl-CpG-binding domain protein 2	MBD2_MOUSE	1	57689.2	52953.8	46507.1	52383.4	62131.4	67419.2	50540.2	60030.3	-0.196582	0.185877	0.791251
Plcb4	1-phosphatidylinositol 4,5-bisphosphate phosphodiesterase	Q91UZ1_MOUSE	3	151534	127610	127258	135467	122900	127541	122643	124361	0.12341	0.18592	0.791251
Prr35	RIKEN cDNA A930017K11 gene	E0CXQ2_MOUSE	4	48061.5	30020.5	24469.3	34183.8	21893.9	26372.4	32178.3	26814.8	0.350279	0.185936	0.791251
Nopchap1	NOP protein chaperone 1	NOPC1_MOUSE	1	29821.4	25705.8	36505.5	30677.6	27327.7	48881.9	37760.4	37990	-0.308437	0.186531	0.792471
Trmt1	tRNA (guanine(26)-N(2))-dimethyltransferase	TRM1_MOUSE	3	32053.8	28843.4	28732.8	29876.7	33189.3	29800.4	41623.9	34871.2	-0.223017	0.186619	0.792471
Pdf	Peptide deformylase, mitochondrial	DEFM_MOUSE	3	15620.3	21613.8	20485.7	19239.9	21134.9	24042.7	23489.6	22889.1	-0.250553	0.186639	0.792471
Adgra1	Adhesion G protein-coupled receptor A1	AGRA1_MOUSE	2	26575.7	13165.5	14736.6	18159.2	16073.6	21305.7	38517.3	25298.9	-0.478369	0.186684	0.792471
Pnp	Purine nucleoside phosphorylase	PNPH_MOUSE	2	481847	439682	481763	467764	500575	528631	463714	497640	-0.0893214	0.18678	0.792471
Rsl1d1	Ribosomal L1 domain-containing protein 1	RL1D1_MOUSE	2	139059	117224	118892	125058	132293	136111	139504	135970	-0.120682	0.186822	0.792471
Arfip1	Arfaptin-1	ARFP1_MOUSE	8	82561.7	86986.2	84705.7	84751.2	101794	85613.4	90413.3	92606.8	-0.127885	0.18742	0.794586
Maged1	Melanoma-associated antigen D1	MAGD1_MOUSE	1	59897	58597.8	66644.4	61713.1	70738.9	63326.6	69702.7	67922.8	-0.138319	0.187572	0.794803
Phf21a	PHD finger protein 21A	PF21A_MOUSE	2	12800.4	11469.1	13699.1	12656.2	12049.5	18583.6	16449.9	15694.4	-0.310399	0.187671	0.794803
Nsd2	Histone-lysine N-methyltransferase NSD2	NSD2_MOUSE	2	19240.6	20192.4	13970.1	17801	16531.7	14865.7	3701.29	11699.6	0.605502	0.187879	0.795256
Rps19bp1	Active regulator of SIRT1	AROS_MOUSE	1	22844	21526.7	14664	19678.3	17405.8	4372.56	17529.1	13102.5	0.586763	0.188034	0.795491
Plin4	Perilipin-4	PLIN4_MOUSE	6	57313.6	39268	52162.6	49581.4	44473	43558	40142.3	42724.4	0.214739	0.188345	0.79638
Nop58	Nucleolar protein 58	NOP58_MOUSE	5	160544	153249	152856	155550	171107	164307	159535	164983	-0.0849411	0.188856	0.797457
Rmdn1	Regulator of microtubule dynamics protein 1	RMD1_MOUSE	4	53637.2	44422.4	50648.8	49569.5	44833.8	45267.5	43418.4	44506.6	0.155434	0.188976	0.797457
Ubl7	Ubiquitin-like protein 7	UBL7_MOUSE	3	62375.9	65373.4	67981.9	65243.7	94589.2	60158.9	72405.9	75718	-0.214797	0.188997	0.797457
Ddx1	ATP-dependent RNA helicase DDX1	DDX1_MOUSE	11	445144	447489	463436	452023	462423	463315	494233	473324	-0.0664301	0.189001	0.797457
Cuedc1	CUE domain-containing protein 1	CUED1_MOUSE	2	20580	16956.9	19299.2	18945.4	16909.3	25046.3	28136	23363.9	-0.302432	0.18912	0.797537
Zbtb47	Zinc finger protein 651	E9PZ11_MOUSE	1	17897.1	16430.7	19088.7	17805.5	14232.1	18145.9	9196.03	13858	0.361604	0.189618	0.799211
Kansl2	KAT8 regulatory NSL complex subunit 2	KANL2_MOUSE	3	21071.9	16782.8	12733.2	16862.6	16107	13108.8	10099.5	13105.1	0.3637	0.189777	0.799457
Sugt1	Protein SGT1 homolog	SGT1_MOUSE	21	186253	183668	176733	182218	168875	180743	164657	171425	0.0880871	0.190035	0.799606
Maged2	MAGE domain-containing protein	Q3TFU3_MOUSE;Q99PB4_MOUSE;Q9ER67_MOUSE	2	25298.3	28514	29873	27895.1	34538.2	24654.9	42527.4	33906.8	-0.281564	0.190102	0.799606
Commd6	COMM domain-containing protein 6	COMD6_MOUSE	3	37169.3	39400.5	41337.1	39302.3	35396.5	34366.2	36614.7	35459.1	0.148456	0.190114	0.799606
Ntrk2	BDNF/NT-3 growth factors receptor	NTRK2_MOUSE	4	111917	101079	104026	105674	107244	122390	113929	114521	-0.115996	0.190243	0.799639
Aimp1	Aminoacyl tRNA synthase complex-interacting multifunctional protein 1	AIMP1_MOUSE	12	374043	384322	351619	369994	376639	321549	339637	345942	0.0969748	0.190372	0.799639
Cep41	Centrosomal protein of 41 kDa	CEP41_MOUSE	2	16000.8	18630.5	15142.5	16591.3	13284.4	16012.3	11834.8	13710.5	0.275143	0.190546	0.799639
Nos1ap	Carboxyl-terminal PDZ ligand of neuronal nitric oxide synthase protein	CAPON_MOUSE	5	51311.1	53484.9	53207.1	52667.7	50524.3	59869	68258.6	59550.6	-0.177197	0.190641	0.799639
Stx12	Syntaxin-12	STX12_MOUSE	10	359790	343935	330099	344608	320189	316444	341919	326184	0.0792716	0.190718	0.799639
Trim46	Tripartite motif-containing protein 46	TRI46_MOUSE	6	65350.5	68191.5	67814.7	67118.9	70359.4	71890.3	74804.4	72351.4	-0.108301	0.190793	0.799639
Dynlrb1	Dynein light chain roadblock-type 1	DLRB1_MOUSE	12	188809	173966	181493	181423	183434	170732	140776	164980	0.137058	0.190908	0.799639
Dhx16	RNA helicase	G3X8X0_MOUSE	13	21919.5	18903.5	21748.8	20857.3	22454.3	27805.9	22743.2	24334.4	-0.222449	0.190931	0.799639
Kcnh1	Potassium voltage-gated channel subfamily H member 1	KCNH1_MOUSE	2	46960.5	40330.3	41379.4	42890.1	45498.4	50147.8	47597.9	47748.1	-0.154798	0.191031	0.799639
Gopc	Golgi-associated PDZ and coiled-coil motif-containing protein	GOPC_MOUSE	1	76235.9	69685.1	68258.9	71393.3	67283.1	64510.7	65307.9	65700.6	0.119882	0.191249	0.799639
Dnaja2	DnaJ homolog subfamily A member 2	DNJA2_MOUSE	26	533001	540034	510446	527827	502883	497191	518090	506055	0.0607733	0.191299	0.799639
Creld1	Protein disulfide isomerase Creld1	CREL1_MOUSE	1	117477	115919	119660	117685	111905	114952	101137	109331	0.106228	0.191343	0.799639
Snap29	Synaptosomal-associated protein 29	SNP29_MOUSE	13	65944.8	72714.9	80670.8	73110.2	84259.2	80995.3	76742.4	80665.7	-0.141882	0.191449	0.799639
Itm2b	Integral membrane protein 2B	ITM2B_MOUSE	4	213826	200985	200034	204948	229413	208315	215581	217770	-0.0875431	0.191531	0.799639
Ddc	Aromatic-L-amino-acid decarboxylase	DDC_MOUSE	4	50781.8	45285.9	53452.9	49840.2	48192.2	44714.4	40069.5	44325.4	0.169176	0.191771	0.800069
Smarcal1	SWI/SNF-related matrix-associated actin-dependent regulator of chromatin subfamily A-like protein 1	SMAL1_MOUSE	13	105587	115394	81113	100698	106353	125874	110525	114251	-0.182166	0.191868	0.800069
Kcnk1	Potassium channel subfamily K member 1	KCNK1_MOUSE	2	153209	150945	138055	147403	140380	128091	142341	136937	0.10625	0.19198	0.800069
Rps6	Small ribosomal subunit protein eS6	RS6_MOUSE	3	226774	233978	231640	230797	237527	239480	249404	242137	-0.0691983	0.192037	0.800069
2410004B18Rik	RIKEN cDNA 2410004B18 gene	D6RCI4_MOUSE	3	20869.8	18396.1	15841.5	18369.1	18497.1	14716.8	9980.99	14398.3	0.351385	0.192306	0.800179
Pam16	Mitochondrial import inner membrane translocase subunit TIM16	TIM16_MOUSE	2	157347	142406	136267	145340	138773	141683	116881	132445	0.134032	0.192359	0.800179
Tacc2	Transforming, acidic coiled-coil containing protein 2	E9Q8T1_MOUSE	4	27749.5	26855.2	26709.3	27104.7	29933.1	26163.4	40727.7	32274.7	-0.251861	0.192365	0.800179
Klk6;Klni	Kallikrein related-peptidase 6	A0A0B6VLS7_MOUSE;A0A1R3UGK6_MOUSE;O88301_MOUSE;Q91Y82_MOUSE	2	25245.1	16982.6	19624.6	20617.4	22679.4	20990.2	33611	25760.2	-0.321282	0.192624	0.800363
Coro2b	Coronin-2B	COR2B_MOUSE	9	497866	504639	515133	505879	472709	502028	480408	485048	0.060664	0.192796	0.800363
Arap2	Arf-GAP with Rho-GAP domain, ANK repeat and PH domain-containing protein 2	ARAP2_MOUSE	9	58937	58796.6	49647.6	55793.7	57698.4	71239.6	59759.1	62899	-0.172935	0.192859	0.800363
Prag1	Inactive tyrosine-protein kinase PRAG1	PRAG1_MOUSE	18	46603.7	39017.7	37582.2	41067.9	32761.6	42804.7	28575.8	34714.1	0.242491	0.192982	0.800363
Pakap	PALM2-AKAP2 fusion protein	AKAP2_MOUSE	17	21525.3	28725.7	30332.3	26861.1	29612.6	27665.9	40198.5	32492.3	-0.274582	0.193077	0.800363
Prcp	Lysosomal Pro-X carboxypeptidase	PCP_MOUSE	3	17481.2	20802.7	22941.3	20408.4	18161.8	17684.5	16141.1	17329.1	0.235964	0.19311	0.800363
Nfrkb	Nuclear factor related to kappa-B-binding protein	NFRKB_MOUSE	6	9949.98	14679.9	10935.3	11855.1	13711.1	17099.8	13480.6	14763.8	-0.316563	0.193115	0.800363
Atp11c	Phospholipid-transporting ATPase 11C	AT11C_MOUSE	3	23748.9	29155	26750.6	26551.5	19095.8	27109.9	20628.4	22278	0.253171	0.193257	0.800474
Sgta	Small glutamine-rich tetratricopeptide repeat-containing protein alpha	SGTA_MOUSE	1	259441	261775	273455	264890	260227	251513	243163	251634	0.074064	0.193343	0.800474
Gpx1	Glutathione peroxidase 1	GPX1_MOUSE	9	178759	187353	195978	187363	171691	175800	181975	176489	0.0862577	0.193664	0.801233
Mtmr3	Myotubularin-related protein 3	MTMR3_MOUSE	2	34097	27982.9	30889.3	30989.7	30505.3	37172.2	39852.2	35843.2	-0.209911	0.193753	0.801233
Gnl1	Guanine nucleotide-binding protein-like 1	GNL1_MOUSE	25	175351	168571	160218	168047	157706	157903	159984	158531	0.0840966	0.193963	0.801233
Map7	Microtubule-associated protein 7	D3YWN7_MOUSE	1	59314.5	68414.1	68795.8	65508.1	51664.7	61036.4	62958.2	58553.1	0.161928	0.193984	0.801233
Vps4b	Vacuolar protein sorting-associated protein 4B	VPS4B_MOUSE	9	86112.9	85841.8	85141.8	85698.8	90169	89173.5	96033.8	91792.1	-0.0990945	0.19403	0.801233
Fsd1l	FSD1-like protein	FSD1L_MOUSE	2	54537.1	42892.2	61608.3	53012.5	48798.8	52094.1	26373.7	42422.2	0.321514	0.194293	0.801901
Smurf2	E3 ubiquitin-protein ligase SMURF2	SMUF2_MOUSE	2	14130.1	17734.3	10565.7	14143.4	13289.3	7644.83	11318	10750.7	0.395692	0.19461	0.802627
Grin2d	Glutamate receptor ionotropic, NMDA 2D	NMDE4_MOUSE	4	9458.15	10464.1	18432	12784.8	9195.44	11188.2	8354.92	9579.53	0.4164	0.194818	0.802627
Opa1	Dynamin-like 120 kDa protein, mitochondrial	OPA1_MOUSE	17	22026	13637.3	16952.4	17538.6	25927.7	21737.6	17896.1	21853.8	-0.317354	0.194856	0.802627
Selenok	Selenoprotein K	SELK_MOUSE	1	18339.7	32440.9	27966.3	26249	29229.2	23741	50286.5	34418.9	-0.390939	0.194932	0.802627
Baiap2	Brain-specific angiogenesis inhibitor 1-associated protein 2	BAIP2_MOUSE	23	239770	233475	234342	235862	248371	252151	240714	247079	-0.0670248	0.194974	0.802627
Gabrg2	Gamma-aminobutyric acid receptor subunit gamma-2	GBRG2_MOUSE	9	159139	151438	155719	155432	146721	147832	147675	147409	0.0764551	0.195137	0.802882
Dcxr	L-xylulose reductase	DCXR_MOUSE	3	33306.6	36020.6	22949.4	30758.9	24249.5	28157.9	24424.3	25610.6	0.264263	0.195452	0.803641
Syn3	Synapsin-3	SYN3_MOUSE	19	143161	121678	146620	137153	149862	166413	136836	151037	-0.139115	0.195524	0.803641
Uqcrfs1	Cytochrome b-c1 complex subunit Rieske, mitochondrial	UCRI_MOUSE	33	3.68813e+06	3.56758e+06	3.73757e+06	3.66443e+06	3.44984e+06	3.35529e+06	3.72037e+06	3.5085e+06	0.0627332	0.195826	0.804466
Rabepk	Rab9 effector protein with kelch motifs	RABEK_MOUSE	2	41400.6	41457.9	41519.4	41459.3	39797.1	37906.7	34543.6	37415.8	0.148049	0.195965	0.804529
Tmem70	Transmembrane protein 70, mitochondrial	TMM70_MOUSE	1	29508.9	40411.4	28693.5	32871.3	36102.4	42531.6	37009.7	38547.9	-0.229825	0.196206	0.804529
Map2k5	Dual specificity mitogen-activated protein kinase kinase 5	MP2K5_MOUSE	1	16391.1	14790.7	13335.5	14839.1	16682.2	17235.9	18203.9	17374	-0.227524	0.196348	0.804529
Tmem41a	Transmembrane protein 41A	TM41A_MOUSE	1	55054.6	39535.1	41973.6	45521.1	36658.9	41357.4	40200.5	39405.6	0.208135	0.196422	0.804529
Mageh1	Melanoma-associated antigen H1	MAGH1_MOUSE	1	17114.6	11038.8	16524.4	14892.6	16831.6	8233.42	7007.49	10690.8	0.478219	0.196425	0.804529
Arhgap12	Rho GTPase-activating protein 12	RHG12_MOUSE	3	50016	51978.5	50116	50703.5	53770.7	54185.2	57364.7	55106.9	-0.120147	0.196449	0.804529
Coro1a	Coronin-1A	COR1A_MOUSE	7	338295	332694	351753	340914	363065	344804	363983	357284	-0.0676632	0.196811	0.805388
Tnr	Tenascin-R	TENR_MOUSE	52	839339	848833	885558	857910	900379	858102	929342	895941	-0.0625776	0.196861	0.805388
Camk2b	calcium/calmodulin-dependent protein kinase	Q5SVJ0_MOUSE;Q8K4W5_MOUSE;Q9WVJ1_MOUSE	1	106457	104882	117686	109675	106341	85210.1	105705	99085.3	0.146492	0.197331	0.805915
Atxn2l	Ataxin 2-like	Q3TGG2_MOUSE	3	135176	138854	152500	142177	135350	140123	113198	129557	0.134099	0.197418	0.805915
Ankfy1	Rabankyrin-5	ANFY1_MOUSE	34	88734.7	85199.8	81233.9	85056.1	88752.3	98510.2	89068.9	92110.5	-0.11495	0.197611	0.805915
Kif1b	Kinesin-like protein KIF1B	KIF1B_MOUSE	1	27509.1	23633.6	27404.3	26182.3	27284.5	27873	36964	30707.1	-0.229982	0.197613	0.805915
Ddx19a	ATP-dependent RNA helicase DDX19A	DD19A_MOUSE	17	170165	166792	168523	168493	150011	156960	168032	158334	0.0897171	0.197712	0.805915
Mapre1	Microtubule-associated protein RP/EB family member 1	MARE1_MOUSE	15	207977	214373	219530	213960	234255	208684	244544	229161	-0.0990195	0.197798	0.805915
Ptgr3	Prostaglandin reductase-3	PTGR3_MOUSE	4	379742	380520	347835	369366	388450	380504	397286	388747	-0.0737797	0.197927	0.805915
Oxct1	Succinyl-CoA:3-ketoacid coenzyme A transferase 1, mitochondrial	SCOT1_MOUSE	21	1.03285e+06	1.0609e+06	1.09443e+06	1.06272e+06	1.00273e+06	978598	1.06837e+06	1.01657e+06	0.0640622	0.197991	0.805915
Tor1b	Torsin-1B	TOR1B_MOUSE	1	18137.6	18457.4	22558.6	19717.9	21029.7	20470.7	30432.7	23977.7	-0.282187	0.198023	0.805915
Mthfd2l	Bifunctional methylenetetrahydrofolate dehydrogenase/cyclohydrolase 2, mitochondrial	MTD2L_MOUSE	4	22501	25756.3	24112.7	24123.3	21811.3	22749.1	17226.6	20595.7	0.22809	0.198212	0.805915
Ctnnb1	Catenin beta-1	CTNB1_MOUSE	1	347742	337580	346131	343817	327246	337993	323524	329587	0.0609814	0.198278	0.805915
Rfc5	Replication factor C subunit 5	RFC5_MOUSE	1	24670.4	13546.3	6329.34	14848.7	14280.3	22417.9	28867.9	21855.4	-0.557652	0.198288	0.805915
Syt1	Synaptotagmin-1	SYT1_MOUSE	31	3.2973e+06	3.19477e+06	3.34795e+06	3.28001e+06	3.28283e+06	3.38462e+06	3.56669e+06	3.41138e+06	-0.0566563	0.198392	0.805915
Ppp1r10	Serine/threonine-protein phosphatase 1 regulatory subunit 10	PP1RA_MOUSE	11	34519.9	30735.6	34072	33109.2	40607.2	37603	33802.3	37337.5	-0.173394	0.19841	0.805915
Pitpnm1	Membrane-associated phosphatidylinositol transfer protein 1	PITM1_MOUSE	15	254842	249036	245909	249929	259603	268925	256679	261735	-0.0665918	0.198627	0.806312
Nek7	Serine/threonine-protein kinase Nek7	NEK7_MOUSE	8	105699	112260	108827	108929	103158	101525	102665	102449	0.088474	0.198811	0.806312
Iars1	Isoleucine--tRNA ligase, cytoplasmic	SYIC_MOUSE	27	146965	144847	144098	145303	140921	133295	138316	137511	0.0795229	0.198813	0.806312
Rab4a	Ras-related protein Rab-4A	RAB4A_MOUSE	10	164738	146667	135756	149054	119559	149193	136364	135039	0.142457	0.199116	0.807083
Sdf2	Stromal cell-derived factor 2	SDF2_MOUSE	2	100122	103484	101675	101760	83302.6	108520	81038.4	90953.8	0.161971	0.199225	0.807083
Grik3	Glutamate receptor ionotropic, kainate 3	GRIK3_MOUSE	4	48133.4	48353.3	52433.6	49640.1	61664.4	45149.2	64269.3	57027.6	-0.200156	0.199307	0.807083
Blvra	Biliverdin reductase A	BIEA_MOUSE	3	275243	290294	285329	283622	267851	279378	263200	270143	0.0702446	0.199759	0.808117
Ndufaf6	NADH dehydrogenase (ubiquinone) complex I, assembly factor 6	NDUF6_MOUSE	5	38771.9	49935.9	43482.5	44063.4	50299.1	46941.6	51739	49659.9	-0.172501	0.199766	0.808117
Ralgps1	Ras-specific guanine nucleotide-releasing factor RalGPS1	RGPS1_MOUSE	2	82104.3	88629.2	94412.2	88381.9	94462.4	87608.9	112931	98334	-0.15394	0.200156	0.809282
En2	Homeobox protein engrailed-2	HME2_MOUSE	8	104756	101253	119577	108529	110281	94432.4	89475.5	98063.1	0.146295	0.200614	0.809764
Cers6	Ceramide synthase 6	CERS6_MOUSE	3	35620.8	27763.3	32792.9	32059	13343.4	20338.5	38167.9	23950	0.420706	0.200631	0.809764
Nmnat2	Nicotinamide/nicotinic acid mononucleotide adenylyltransferase 2	NMNA2_MOUSE	2	26242.5	25950.2	40231.2	30807.9	39382.2	42467.5	30519	37456.2	-0.281903	0.200655	0.809764
Sesn3	Sestrin-3	SESN3_MOUSE	1	39969.4	56933.1	56626.6	51176.4	53956.5	41413.6	30275.7	41881.9	0.289151	0.200694	0.809764
Map4	Microtubule-associated protein 4	MAP4_MOUSE	2	544487	502463	513230	520060	506634	495421	490107	497387	0.0643079	0.200899	0.809764
Rpl7a	Large ribosomal subunit protein eL8	RL7A_MOUSE	14	668193	652380	655700	658758	666508	690854	689795	682386	-0.0508393	0.200968	0.809764
Tmed8	Protein TMED8	TMED8_MOUSE	7	46133.6	53094.2	55267.9	51498.6	49143	49641.1	31872.6	43552.2	0.241786	0.201041	0.809764
Prkaca	cAMP-dependent protein kinase catalytic subunit alpha	KAPCA_MOUSE	5	391622	376269	384894	384262	330156	408616	325707	354826	0.114977	0.20109	0.809764
Prpf3	U4/U6 small nuclear ribonucleoprotein Prp3	PRPF3_MOUSE	10	78292.9	68701.9	77941.3	74978.7	78805.7	79289.7	88086.4	82060.6	-0.130209	0.201339	0.809812
Cars2	Probable cysteine--tRNA ligase, mitochondrial	SYCM_MOUSE	8	63512.3	63596.9	65608.9	64239.4	73390.5	66836.5	68232.6	69486.5	-0.113275	0.201574	0.809812
Gpaa1	Glycosylphosphatidylinositol anchor attachment 1 protein	GPAA1_MOUSE	4	67794.9	69501.1	66603.1	67966.4	69007.6	58385.2	57536.3	61643	0.140883	0.201702	0.809812
Rbmx	RNA-binding motif protein, X chromosome	RBMX_MOUSE	7	655799	645161	679344	660101	666135	664665	772469	701090	-0.0869119	0.201708	0.809812
Mtif3	Translation initiation factor IF-3, mitochondrial	IF3M_MOUSE	2	41283.3	38837.7	27173.6	35764.9	32427.4	32753.3	23689.3	29623.3	0.271811	0.201717	0.809812
Ubxn4	UBX domain protein 4 (Fragment)	A0A087WSK5_MOUSE;A0A0R4J078_MOUSE;Q3ULE5_MOUSE;Q8C0Z0_MOUSE;Q9CRQ1_MOUSE;Q9CT42_MOUSE	1	33954.1	31957.2	27807.2	31239.5	33283.7	25202.1	16451	24978.9	0.322661	0.20193	0.809812
Prpf4	U4/U6 small nuclear ribonucleoprotein Prp4	PRP4_MOUSE	16	113785	120724	118364	117624	127137	124479	122719	124778	-0.0851852	0.202007	0.809812
Plat	Tissue-type plasminogen activator	TPA_MOUSE	7	8990.96	13582.9	12848	11807.3	12225.5	8228.49	2820.67	7758.23	0.60588	0.202115	0.809812
Pak1	Serine/threonine-protein kinase PAK 1	PAK1_MOUSE	9	502740	516045	513485	510756	486955	483113	504757	491608	0.0551265	0.202119	0.809812
Cyfip1	Cytoplasmic FMR1-interacting protein 1	CYFP1_MOUSE	5	214896	203752	196492	205047	190510	199528	191364	193800	0.0813809	0.202146	0.809812
Top3b	DNA topoisomerase 3-beta-1	TOP3B_MOUSE	2	33747.1	37854.5	33780	35127.2	34362.2	39929.8	46601.9	40298	-0.198118	0.202406	0.809812
C3	Complement C3	CO3_MOUSE	52	115254	94989.4	116607	108950	103320	97349.8	97314.7	99328	0.133397	0.202631	0.809812
Ubqln1	Ubiquilin-1	UBQL1_MOUSE	13	298250	260682	281355	280096	257482	250333	278667	262161	0.0954674	0.202681	0.809812
Rufy1	RUN and FYVE domain-containing protein 1	RUFY1_MOUSE	16	48301	54753	51706.4	51586.8	49110.5	45477.5	46207.8	46932	0.136431	0.202824	0.809812
Polr2h	DNA-directed RNA polymerases I, II, and III subunit RPABC3	RPAB3_MOUSE	3	49783.4	40161.2	41517.4	43820.7	45349.9	38602.7	17769.3	33907.3	0.370014	0.202895	0.809812
Ube2h	Ubiquitin-conjugating enzyme E2 H	UBE2H_MOUSE	5	61737.2	60867.9	64117.3	62240.8	65056.3	63391.7	78767.7	69071.9	-0.150239	0.203049	0.809812
Mccc2	Methylcrotonoyl-CoA carboxylase beta chain, mitochondrial	MCCB_MOUSE	9	196771	201112	193602	197161	205412	205905	208111	206476	-0.0665964	0.203182	0.809812
Sema4f	Semaphorin-4F	SEM4F_MOUSE	4	45503.8	55944.9	67506.5	56318.4	45503.3	55667	43722	48297.4	0.22166	0.203231	0.809812
Bola2	BolA-like protein 2	BOLA2_MOUSE	7	135742	129844	140653	135413	131714	119857	128393	126655	0.0964635	0.203238	0.809812
Dock10	Dedicator of cytokinesis protein 10	DOC10_MOUSE	3	28761.8	31711.9	37683.9	32719.2	24517.9	21711.9	34864.9	27031.6	0.275493	0.203307	0.809812
Thy1	Thy-1 membrane glycoprotein	THY1_MOUSE	12	9.42767e+06	9.95701e+06	9.96172e+06	9.78213e+06	9.9037e+06	9.87734e+06	1.08793e+07	1.02201e+07	-0.0631896	0.203413	0.809812
Adcy9	Adenylate cyclase type 9	ADCY9_MOUSE	2	115814	113533	107435	112260	126416	118714	115421	120183	-0.0983888	0.203512	0.809812
Lrrc57	Leucine-rich repeat-containing protein 57	LRC57_MOUSE	2	111937	109136	104062	108379	118295	107300	126584	117393	-0.115265	0.203712	0.809812
Slc4a7	Sodium bicarbonate cotransporter 3	S4A7_MOUSE	1	94238.5	74820.7	69592.5	79550.6	85665.2	90160.4	91555.9	89127.2	-0.163993	0.204101	0.809812
Gtf2a1	Transcription initiation factor IIA subunit 1	TF2AA_MOUSE	1	61092.6	58853	55636.5	58527.4	61413.7	70694.4	61057.7	64388.6	-0.137694	0.204176	0.809812
[truncated: 5,947 more rows]

## Sheet: DEPs
Protein Name	Protein level in slc38a6-/- mice			Protein level in slc38a6+/+ mice			Fold change	log2FoldChange	pvalue	padj	Regulation
	Sample1	Sample2	Sample3	Sample1	Sample2	Sample3
Tonsl	27523.8	20573.2	27715.5	76729.3	55128.7	99674.8	0.327438	-1.61071	1.51029e-13	1.09084e-10	down
Anapc11	6455.9	6395.8	6066.45	12442.8	17305.9	16329.3	0.410568	-1.28431	2.09737e-08	7.24506e-06	down
Adi1	217383	248925	220321	547375	527744	512132	0.43259	-1.20893	9.13772e-69	3.62996e-65	down
Actr5	5980.83	4421.47	5688.75	11881.4	8424.69	16155.7	0.441312	-1.18013	0.000266875	0.0220867	down
Nadk	7655.42	14317.8	7084.75	17394.9	18941.5	28002.9	0.451637	-1.14677	0.000537643	0.0374699	down
Nnt	71831.1	71584.3	90126.6	188430	144648	183718	0.451903	-1.14592	1.3317e-17	1.32254e-14	down
Mpst	309871	307442	307564	614881	698444	728454	0.452976	-1.14249	1.86466e-61	4.93824e-58	down
Slc45a1	6358.33	6756.84	7256.98	13477.1	17312.8	12609.3	0.469413	-1.09107	2.74825e-06	0.000717441	down
Tmtc4	31664.5	17237.8	15162.6	55873.6	35519.8	43362.2	0.475415	-1.07274	0.000185488	0.017136	down
Mrpl48	10157	8255.39	10521.4	17778.4	17161.9	23251.6	0.497212	-1.00807	6.42849e-06	0.00138039	down
Acy1	13397.7	16169.5	9272.42	26666.1	17770.2	33652.6	0.497377	-1.00759	0.000671944	0.043759	down
Ganc	19617.1	21548.5	21098.1	40525.6	35794.8	43732.4	0.518636	-0.947206	2.14341e-11	1.13529e-08	down
Snx1	19778.7	19322.9	13840.1	34533.3	32300.7	30711.3	0.54274	-0.881666	3.3004e-06	0.000771225	down
Ddx3y	24473.3	25454.6	30888.2	51765	45607.7	47038.6	0.559625	-0.837468	8.15326e-09	2.94444e-06	down
Nfya	12441.7	15592.8	16218.2	24373.4	27276.5	24214.3	0.583315	-0.777654	1.66494e-05	0.00259372	down
Serpina1e	40713.6	33783.2	41489.2	76375.3	56516.9	59980.6	0.60136	-0.7337	3.22489e-06	0.000771225	down
Traf7	11632.5	10580.9	11343.2	17332	17932.9	18545.9	0.623602	-0.681302	4.28055e-05	0.00577335	down
Hmgcs2	17275.2	14877.7	20164.4	27217.6	30199.7	23915.9	0.643246	-0.636557	0.000802407	0.0486651	down
Panx2	26801.4	26095.6	24261.8	38250.6	39695.1	41679	0.645007	-0.632614	1.66296e-07	4.89342e-05	down
Manbal	34468.6	29628.8	30259.7	47605.3	55614.8	39875.1	0.659401	-0.600772	0.000207931	0.0183557	down
Adal	45606.3	47259.3	42864	57623.6	74155	70323.4	0.671589	-0.574349	1.04286e-05	0.00188308	down
Snx18	40703.7	43469.9	39305.5	61593.6	59750.7	58702.8	0.685816	-0.544107	4.58275e-08	1.4564e-05	down
Ppp1r37	71035.6	52224.8	68559.1	79793.8	90887.1	107727	0.688987	-0.537451	0.000615461	0.0407487	down
Gnpat	17068.2	16616.6	17823.7	24751.9	25474.2	24355.7	0.690631	-0.534013	0.000105633	0.01119	down
Col12a1	25513.1	30403.3	29083.3	40880.5	42337.4	35537.5	0.715754	-0.482463	0.000784712	0.047958	down
Acadl	1.19894e+06	1.25929e+06	1.1918e+06	1.67469e+06	1.69389e+06	1.72839e+06	0.716115	-0.481736	1.98134e-33	3.14835e-30	down
Ftl1	139742	169567	208246	259283	234973	220248	0.724354	-0.465233	0.000481151	0.0344391	down
Hpx	180468	181171	189062	259264	246695	241912	0.736359	-0.441519	1.10622e-13	9.44722e-11	down
D6Wsu163e	61366.6	52274.2	65660.3	74647	85602.5	82494	0.738644	-0.437048	0.0003322	0.026132	down
Vdac3	477809	380009	462343	535427	606510	637120	0.742057	-0.430399	6.93608e-06	0.001413	down
Ppwd1	32605.8	35627.9	32406.1	43398.4	48028.1	42478.5	0.751576	-0.412009	0.000584333	0.0393435	down
Acads	56025.4	56823.3	51576.4	74987.1	68483	74722.3	0.753579	-0.40817	3.03891e-05	0.00431146	down
Frrs1l	330878	340423	312049	430884	426523	433155	0.761955	-0.392221	1.18908e-13	9.44722e-11	down
Nbdy	77166.3	72516	73721	92321.1	99653.9	100865	0.762885	-0.390463	2.79933e-06	0.000717441	down
Nos1	119212	112315	117845	152689	149431	153998	0.76597	-0.384641	2.63497e-09	1.04674e-06	down
Itih3	86465.8	93260.3	98804.7	125323	119584	115757	0.772273	-0.372817	1.59549e-05	0.00253524	down
Ube2a	44994.2	47230.6	48066.3	56028	64642.8	59899.5	0.776933	-0.364138	0.000596888	0.0398511	down
Rida	972349	952151	979350	1.18196e+06	1.18613e+06	1.30141e+06	0.791348	-0.337615	3.01007e-11	1.49469e-08	down
Asns	114913	113551	108108	138255	147135	132078	0.806223	-0.310748	5.11012e-05	0.00645452	down
Glod4	280361	271511	276570	347638	333305	341040	0.810621	-0.3029	2.83529e-10	1.32508e-07	down
Arsa	124752	124234	125111	159218	145242	155995	0.812452	-0.299645	1.27654e-05	0.00208332	down
Cwf19l1	65780.2	68639.6	69121.1	84844.2	80144.5	84806.2	0.814832	-0.295425	0.000284536	0.0233055	down
Itpka	416019	416637	414508	496430	510975	509006	0.822445	-0.282009	2.66148e-12	1.62657e-09	down
Guk1	214020	216316	206009	255253	238522	279822	0.822578	-0.281776	0.000184993	0.017136	down
Ppih	86235.1	93743	86640.6	106237	106611	110741	0.823944	-0.279382	0.000337889	0.0263189	down
Cdip1	198082	207114	221642	262258	238361	259393	0.824773	-0.277931	0.000123279	0.0127202	down
Serpina1d	452551	446164	464190	560646	508937	581726	0.825348	-0.276925	7.63004e-06	0.00147855	down
Aqr	72951.7	70172.8	74945.8	87341.4	87431.4	88778.9	0.827429	-0.273293	0.000399142	0.0299168	down
Kcnip3	153871	168816	163506	194971	204603	186227	0.829964	-0.26888	0.000176584	0.017136	down
Dnpep	284566	294542	307553	364284	353237	344557	0.834836	-0.260436	2.97534e-06	0.000738722	down
Fabp7	679742	731179	741881	808388	805673	956502	0.837483	-0.255869	0.000667329	0.043759	down
Enpp6	339214	367572	358149	446106	425238	396810	0.839752	-0.251964	8.47052e-05	0.00947863	down
Apex1	173040	179840	169286	199925	198751	220571	0.843227	-0.246007	0.000496594	0.0352271	down
Kcnd2	486272	488636	496060	559485	549139	608273	0.856759	-0.223039	4.28732e-05	0.00577335	down
Rbm3	554335	573188	620724	680908	650373	708875	0.856918	-0.222771	0.000237961	0.020329	down
Dpp6	612424	562864	544084	645736	658202	700662	0.857713	-0.221433	0.000330686	0.026132	down
Tuba8	420684	434723	398449	479143	474127	507327	0.858455	-0.220185	9.56578e-05	0.010411	down
Cpne9	264424	254404	269535	290251	315727	303379	0.866945	-0.205987	0.000456711	0.0335546	down
Tnc	522095	490893	532053	610389	576160	584433	0.872421	-0.196904	0.000175229	0.017136	down
Slc1a6	953409	937619	945872	1.01044e+06	1.09749e+06	1.12742e+06	0.876848	-0.189602	0.000227908	0.0198981	down
Slc8a1	206807	201351	202359	233148	236761	225866	0.877464	-0.188588	0.000406819	0.0302073	down
Glud1	3.20058e+06	3.21345e+06	3.30416e+06	3.6076e+06	3.55675e+06	3.88569e+06	0.879471	-0.185292	3.93464e-05	0.00548434	down
Chn2	441348	434178	445224	505198	520076	475659	0.879953	-0.184501	0.000371306	0.028641	down
Vcan	500888	507414	510667	588163	555326	571500	0.885702	-0.175107	6.42837e-05	0.00762289	down
Snx2	197133	203013	200133	228115	224681	224537	0.886238	-0.174234	0.000580958	0.0393435	down
Ckmt1	2.37878e+06	2.48164e+06	2.54353e+06	2.74699e+06	2.66661e+06	2.93458e+06	0.886894	-0.173167	0.000460347	0.0335546	down
Rab6b	258591	258033	259407	291372	285990	290221	0.894474	-0.160889	0.000382965	0.0289777	down
Chn2	365028	356770	370605	407507	403703	399343	0.9024	-0.148161	0.000737397	0.0463132	down
Fabp5	1.74877e+06	1.70703e+06	1.74093e+06	1.89987e+06	1.91195e+06	1.93405e+06	0.904431	-0.144917	6.68022e-06	0.00139669	down
Hnrnpd	1.44477e+06	1.48871e+06	1.48749e+06	1.64905e+06	1.58053e+06	1.64534e+06	0.906882	-0.141013	0.000184803	0.017136	down
Prxl2a	751621	740407	737473	674697	653210	686635	1.1067	0.146269	0.000318273	0.0258028	up
Ndufs1	1.30956e+06	1.33349e+06	1.36108e+06	1.16922e+06	1.19805e+06	1.23715e+06	1.1109	0.151723	0.000179872	0.017136	up
Rap1gap2	464284	469359	473910	428769	419140	415996	1.11365	0.155301	0.000181432	0.017136	up
Slc38a3	448586	443564	458295	401762	409564	396967	1.11765	0.160464	0.000202825	0.0183119	up
Ldha	1.51377e+06	1.56217e+06	1.57071e+06	1.34684e+06	1.37598e+06	1.43351e+06	1.11797	0.16088	9.84482e-05	0.0105699	up
Gstm5	369847	378422	383780	330472	338662	339207	1.12268	0.166953	0.000231124	0.0199596	up
Sema7a	202908	205867	207959	183807	178582	182717	1.1314	0.178113	0.000752937	0.046735	up
Snap25	3.64251e+06	3.37154e+06	3.81601e+06	3.15297e+06	3.13022e+06	3.26613e+06	1.13412	0.181572	0.000470833	0.034007	up
Ndufb2	1.29596e+06	1.34987e+06	1.30633e+06	1.1865e+06	1.12872e+06	1.1684e+06	1.1345	0.182054	6.10259e-06	0.00134681	up
Aldh1a1	1.41053e+06	1.39255e+06	1.39285e+06	1.20279e+06	1.19747e+06	1.28447e+06	1.13873	0.187429	1.20886e-05	0.00204348	up
Acsl6	529374	543955	536780	462272	482726	459649	1.14627	0.196951	8.70331e-06	0.00164638	up
Anxa7	281729	286634	287547	236517	247137	261079	1.14928	0.200735	0.000705634	0.0452118	up
Sccpdh	874643	933472	945250	782061	757426	827552	1.16321	0.218112	5.19059e-05	0.00645452	up
Ezr	402162	370116	383085	329242	323739	331563	1.1735	0.23082	1.28487e-05	0.00208332	up
Tom1l2	334202	354386	338795	301768	294458	274280	1.18021	0.239048	7.58089e-05	0.00882944	up
Pde1c	2.14145e+06	2.1871e+06	2.09063e+06	1.82626e+06	1.75227e+06	1.84698e+06	1.18315	0.242632	9.61382e-10	4.24344e-07	up
Bpnt1	401855	401976	415303	362735	323964	335731	1.19239	0.253856	2.23378e-05	0.00334857	up
Clic1	225335	226971	234470	198435	190397	184387	1.1981	0.260752	1.07565e-05	0.00189911	up
Eif1	221857	236755	223642	193319	185043	189324	1.20182	0.265217	7.12699e-06	0.0014156	up
Igsf11	1.02571e+06	977406	1.05576e+06	877108	911321	756021	1.20218	0.265649	0.000248737	0.0208023	up
Prxl2b	239494	227432	228690	183575	203437	191232	1.20298	0.266613	5.21143e-05	0.00645452	up
Camk2a	537420	526636	532164	476666	425460	423651	1.20399	0.267821	9.84043e-06	0.00181819	up
Tfrc	142234	142554	133832	116938	114300	112228	1.21881	0.285473	2.63369e-05	0.00387494	up
Scg2	174049	174467	194383	145974	153690	138933	1.23781	0.307788	0.000107152	0.0112016	up
Cmpk2	280463	289340	314329	251333	239684	222463	1.23918	0.309391	3.03184e-05	0.00431146	up
Chpt1	110534	111085	98351.5	90325.3	86431.7	80914.7	1.24177	0.312403	0.000784481	0.047958	up
Cd99l2	163297	150292	151489	131067	117579	125608	1.24268	0.313457	5.9528e-05	0.00716591	up
Rpa2	97125.4	104212	105708	84061.6	80571.4	81646.6	1.24674	0.318156	5.27387e-05	0.00645452	up
Lgals1	587661	575697	594936	485073	469326	455465	1.24714	0.31862	4.56791e-12	2.59229e-09	up
Il1r1	220293	221959	186287	171405	163134	169306	1.24749	0.319023	0.000206906	0.0183557	up
Ipcef1	82569.5	82900.1	84684.6	65199.8	69958.9	65181.1	1.24865	0.320368	9.13023e-05	0.010075	up
1810009N02Rik	135917	134313	124254	105115	107309	96485	1.27702	0.352786	2.02903e-05	0.00310013	up
Enpp2	258464	232651	261214	213666	207041	166756	1.28064	0.356865	0.000562766	0.0385446	up
Slc13a5	73038.5	68086.7	74477.5	59306.8	54708.7	50512.2	1.31043	0.390044	0.000242804	0.0205221	up
Pak1	182206	150114	149146	120989	126471	116216	1.32389	0.404783	5.28061e-05	0.00645452	up
Cars1	85835.9	90895.3	91231.5	68623.2	70867	62099.5	1.32925	0.410611	1.10366e-05	0.00190621	up
Ehd3	208687	220624	210091	165980	150270	162452	1.3357	0.417596	1.03282e-09	4.31881e-07	up
Thrsp	43229.9	41126.6	43598.3	32906.2	32364.8	28974	1.35768	0.441147	0.000198158	0.0180962	up
Dffa	112013	112239	124930	86285.5	95267.5	74995.7	1.36108	0.444747	7.66811e-05	0.00882944	up
Kcnn2	61983.6	57191.3	57220.9	46009.6	43403.2	40006.1	1.36298	0.446767	4.58399e-05	0.00606996	up
Ncald	603186	621379	635142	481559	458706	423077	1.36408	0.447928	1.66168e-13	1.10017e-10	up
Nudcd3	125309	138548	118524	91157.1	97000.8	88408.7	1.3826	0.467383	3.77395e-07	0.000103393	up
Esd	418371	380032	413743	268611	279561	283175	1.45805	0.544039	1.21706e-19	1.61159e-16	up
Fah	240704	233334	251782	169579	158065	159404	1.49024	0.575549	5.3169e-19	6.03468e-16	up
Adora1	84877.9	75259.9	62027.3	59591.9	43731.5	45342.8	1.49439	0.579555	0.000535106	0.0374699	up
Smarcc1	43244.7	37166.1	44275.1	28735.6	29021.5	22517.5	1.55324	0.635281	7.9862e-05	0.00906433	up
Rit1	17880.4	17869.9	22270.5	11210.9	12856.4	12926.4	1.56839	0.649288	0.000740312	0.0463132	up
Eif4g3	24206.2	20142.9	19643.7	12001.4	15655.4	11531.2	1.63297	0.707499	0.000732129	0.0463132	up
Mea1	36447.8	35160.1	45604.7	28190	18285.9	24490.9	1.65165	0.723912	0.000381743	0.0289777	up
Mal2	43409.3	47741	53553.6	31644.8	32905.1	20096.1	1.70952	0.77359	0.00018431	0.017136	up
Nptxr	19649.6	28507.1	27067.9	14926.2	17020.9	11598.7	1.72748	0.788667	0.000703078	0.0452118	up
Me3	238970	252749	253360	144890	143018	132294	1.77314	0.82631	9.69513e-35	1.9257e-31	up
Nf2	58273.7	50301.9	50985.2	34096.8	30143.5	23612.3	1.81623	0.860948	2.86107e-07	8.1183e-05	up
Manea	12412.1	10279.2	9207.95	4398.63	4033.4	6670.63	2.11216	1.07872	0.000559992	0.0385446	up
Fmo5	25829.5	20367.4	23965.7	10806.8	11971	10402.1	2.11461	1.08039	3.57705e-09	1.35332e-06	up
Rpgr	34633.2	28763.3	27952.2	19377	14768.1	8683.47	2.13289	1.09281	0.000129988	0.0132404	up
Trmt10c	20396.7	23823.5	18893.3	9825.64	7524.54	12080.1	2.14451	1.10065	5.3145e-06	0.00120639	up
Dap	83478.3	79562.7	61948.7	33003.5	30962.8	13946.4	2.88772	1.52993	3.20193e-08	1.05997e-05	up
Ivd	316458	315484	323223	95264.7	89111.4	96974.7	3.39492	1.76338	2.03971e-183	1.62055e-179	up

## Sheet: KEGG enrichment
Term	Count	Fold Enrichment	-log10P-Value	Genes
Metabolic pathways	34	2.56264	7.05492	PDE1C, ACY1, NDUFB2, CKMT1, LDHA, ACADL, NNT, GUK1, ESD, ENPP2, ME3, BPNT1, HMGCS2, NOS1, ENPP6, ACADS, NADK, MPST, ARSA, ACSL6, ASNS, FAH, FMO5, GANC, GLUD1, ADI1, PRXL2B, IVD, ITPKA, ALDH1A1, CMPK2, CHPT1, NDUFS1, GSTM5
PPAR signaling pathway	6	8.35358	3.15802	FABP5, ACADL, FABP7, ACSL6, ME3, HMGCS2
Ferroptosis	4	12.0889	2.37951	FTL1, TFRC, ACSL6, VDAC3
Arginine biosynthesis	3	17.7016	1.92323	GLUD1, ACY1, NOS1
Calcium signaling pathway	6	2.92704	1.28639	PDE1C, CAMK2A, ITPKA, VDAC3, NOS1, SLC8A1
Ether lipid metabolism	3	7.74446	1.25286	ENPP2, CHPT1, ENPP6
Fatty acid degradation	3	7.14873	1.19138	ACADL, ACSL6, ACADS
Cysteine and methionine metabolism	3	6.7588	1.14876	MPST, LDHA, ADI1
Carbon metabolism	4	4.06267	1.13463	GLUD1, ESD, ME3, ACADS
Valine, leucine and isoleucine degradation	3	6.52165	1.12181	IVD, HMGCS2, ACADS
Sulfur metabolism	2	22.5293	1.07427	MPST, BPNT1
Fatty acid metabolism	3	5.99571	1.05904	ACADL, ACSL6, ACADS

## Sheet: GO enrichment
Category	Term	Count	Fold Enrichment	-log10P-Value	Genes
GOTERM_BP_DIRECT	lipid metabolic process	7	7.57138	3.48105	ARSA, RIDA, FABP5, THRSP, ENPP6, FAH, FMO5
GOTERM_BP_DIRECT	liver development	5	11.2206	2.98686	MPST, LDHA, HNRNPD, ASNS, HMGCS2
GOTERM_BP_DIRECT	early endosome to Golgi transport	3	55.4125	2.89227	EHD3, SNX1, SNX2
GOTERM_BP_DIRECT	positive regulation of potassium ion transport	3	55.4125	2.89227	DPP6, ADORA1, KCNN2
GOTERM_BP_DIRECT	response to calcium ion	4	14.5528	2.58435	PDE1C, ITPKA, HNRNPD, ANXA7
GOTERM_BP_DIRECT	response to nutrient	4	13.7212	2.51173	GNPAT, ARSA, TFRC, HMGCS2
GOTERM_BP_DIRECT	potassium ion transmembrane transport	5	7.89872	2.43138	SNAP25, DPP6, KCND2, KCNIP3, KCNN2
GOTERM_BP_DIRECT	fatty acid transport	3	20.5818	2.03559	FABP5, FABP7, ACSL6
GOTERM_BP_DIRECT	establishment of localization in cell	5	5.63664	1.92336	SNAP25, DPP6, ANXA7, NOS1, SLC1A6
GOTERM_BP_DIRECT	response to hypoxia	5	5.58421	1.90973	PAK1, TFRC, ADORA1, NOS1, SLC8A1
GOTERM_CC_DIRECT	mitochondrion	26	3.43332	7.02854	CAMK2A, NDUFB2, CKMT1, RIDA, LDHA, ACADL, NNT, ME3, HMGCS2, NOS1, ACADS, CLIC1, MPST, TRMT10C, ACSL6, MRPL48, GLUD1, SCCPDH, PRXL2A, 1810009N02RIK, GLOD4, APEX1, IVD, VDAC3, CMPK2, NDUFS1
GOTERM_CC_DIRECT	synapse	15	4.6337	5.37028	MPST, SNAP25, CAMK2A, SLC8A1, DPP6, VCAN, FABP5, CHN2, ALDH1A1, ADORA1, HNRNPD, VDAC3, ANXA7, NOS1, EIF4G3
GOTERM_CC_DIRECT	glutamatergic synapse	15	4.18545	4.87189	SNAP25, TFRC, KCND2, CAMK2A, TNC, SLC1A6, IGSF11, PAK1, FABP5, ITPKA, HNRNPD, MAL2, KCNN2, NOS1, NPTXR
GOTERM_CC_DIRECT	dendritic spine	8	8.58863	4.37913	SNX1, KCND2, CAMK2A, ITPKA, ADORA1, KCNN2, NOS1, SLC8A1
GOTERM_CC_DIRECT	cytoplasm	45	1.68229	3.66678	SNAP25, ACY1, CAMK2A, TONSL, D6WSU163E, MEA1, ANAPC11, RPGR, RBM3, PANX2, PAK1, RIDA, NUDCD3, FTL1, SNX1, LDHA, SNX2, DNPEP, ACADL, ESD, ANXA7, NOS1, CLIC1, MPST, RAP1GAP2, SMARCC1, ACTR5, IPCEF1, EIF1, GLUD1, EHD3, FABP5, ADI1, PRXL2A, APEX1, PRXL2B, FABP7, ITPKA, CMPK2, PPIH, NF2, CARS1, EZR, GSTM5, TUBA8
GOTERM_CC_DIRECT	T-tubule	5	16.8597	3.6573	KCND2, KCNN2, NOS1, EZR, SLC8A1
GOTERM_CC_DIRECT	postsynaptic density	8	5.68328	3.27807	IGSF11, SNX1, PAK1, FABP5, CAMK2A, HNRNPD, NOS1, SLC8A1
GOTERM_CC_DIRECT	mitochondrial matrix	7	6.22995	3.03649	GLUD1, RIDA, ACADL, IVD, ME3, HMGCS2, ACADS
GOTERM_CC_DIRECT	myelin sheath	6	7.56025	2.92188	SNAP25, CKMT1, EHD3, PRXL2B, NDUFS1, EZR
GOTERM_CC_DIRECT	mitochondrial inner membrane	9	3.99013	2.72337	MPST, GLUD1, CKMT1, NNT, NDUFB2, VDAC3, NDUFS1, HMGCS2, MRPL48
GOTERM_MF_DIRECT	identical protein binding	31	3.53404	8.82353	ACY1, TFRC, CAMK2A, CKMT1, PAK1, RIDA, FTL1, SNX1, LDHA, LGALS1, SNX2, SERPINA1D, DNPEP, ACADL, ESD, HMGCS2, NOS1, SLC13A5, ACADS, MPST, TRMT10C, ASNS, SERPINA1E, EHD3, FABP5, IVD, ALDH1A1, THRSP, CARS1, EZR, GSTM5
GOTERM_MF_DIRECT	oxidoreductase activity	8	8.97314	4.50171	GLUD1, SCCPDH, NNT, ADI1, APEX1, ALDH1A1, NDUFS1, CLIC1
GOTERM_MF_DIRECT	calmodulin binding	7	8.12092	3.64483	RIT1, PDE1C, CAMK2A, ITPKA, KCNN2, NOS1, SLC8A1
GOTERM_MF_DIRECT	flavin adenine dinucleotide binding	5	16.4352	3.61546	ACADL, IVD, NOS1, ACADS, FMO5
GOTERM_MF_DIRECT	metal ion binding	25	2.1938	3.50649	CPNE9, PDE1C, ACY1, CAMK2A, SLC1A6, SLC8A1, ADAL, HPX, CHN2, ENPP2, ME3, BPNT1, NOS1, ENPP6, NADK, KCND2, FAH, TRAF7, APEX1, CDIP1, CHPT1, NDUFS1, CARS1, NPTXR, TUBA8
GOTERM_MF_DIRECT	protein binding	40	1.69745	3.29586	SNAP25, TFRC, CAMK2A, SLC8A1, RPGR, CKMT1, DPP6, PAK1, FTL1, SNX1, LDHA, LGALS1, ADORA1, ANXA7, KCNN2, NOS1, RAB6B, DFFA, SMARCC1, NFYA, KCND2, IL1R1, KCNIP3, ACSL6, RPA2, UBE2A, GLUD1, TRAF7, GNPAT, SNX18, EHD3, RIT1, HNRNPD, VDAC3, THRSP, NDUFS1, NF2, EZR, EIF4G3, GSTM5
GOTERM_MF_DIRECT	protein domain specific binding	7	4.94527	2.53184	SNAP25, EHD3, DFFA, KCNN2, NF2, IPCEF1, EZR
GOTERM_MF_DIRECT	protein homodimerization activity	11	3.08452	2.52795	GLUD1, SNX1, SNX2, TFRC, KCNIP3, CAMK2A, ACSL6, THRSP, KCNN2, CARS1, GSTM5
GOTERM_MF_DIRECT	ATP binding	15	2.29922	2.27504	DDX3Y, AQR, CAMK2A, ACSL6, ASNS, UBE2A, GLUD1, CKMT1, EHD3, PAK1, GUK1, ITPKA, CMPK2, CARS1, NADK
GOTERM_MF_DIRECT	calcium-dependent protein binding	4	10.0709	2.13688	SNAP25, KCNIP3, ANXA7, NOS1
