# Supplementary material for: Loss-of-function variations in solute carrier family 38 member 6 are associated with essential tremor
Source: Signal Transduct Target Ther. 2025 Sep 11;10:296. doi: 10.1038/s41392-025-02380-y (PMC12423332; doi:10.1038/s41392-025-02380-y)
Supplement: Supplementary file 12 — Dataset for fig 1 to 5 [file 41392_2025_2380_MOESM12_ESM.xlsx]

## Sheet: Fig.1e
	Fig. 1e one-way ANOVA with Tukey's multiple comparisons test
		Gray value	WT	p.Y108F	p.M281T	p.G318S
	IB：Flag	Repeat-1	38969.1	33129.5	24743.4	38024.2
		Repeat-2	31964.5	34817.9	39197.4	31375.9
		Repeat-3	32248.6	33274.5	29795.5	28786.5
		Repeat-4	35494.2	30300.8	29907.8	25757.9
	IB：β-actin	Repeat-1	41120.9	39416.8	43664	41798.6
		Repeat-2	38251.9	41592	41419.8	36741.8
		Repeat-3	42283.5	33359.1	38452.6	33163
		Repeat-4	37614	36315.9	38452.6	27155.6
	Relative expression (Flag/β-actin)	Repeat-1	0.947672	0.840491	0.566678	0.909701
		Repeat-2	0.835631	0.83713	0.946345	0.853956
		Repeat-3	0.762677	0.997462	0.774863	0.868029
		Repeat-4	0.943642	0.834368	0.777784	0.948529
	Mean Std. Error of Mean		0.872406	0.877363	0.766418	0.895054
			0.0776728	0.0693732	0.134601	0.0370593

## Sheet: Fig.1f
		Fig. 1f two-way ANOVA with Sidak's multiple comparisons test
			Ser	Pro	Met	Gln	Glu	Asp	Arg
		MocK	8508	1863	7055	7447	23241	1879	4725
			23490	4466	4313	8881	26773	2377	5499
			6934	3726	15211	8094	18873	2503	6496
		Mean	12977.3	3351.67	8859.67	8140.67	22962.3	2253	5573.33
		Std. Error of Mean	5275.94	774.381	3272.83	414.617	2284.79	190.505	512.593
		SNAT6	8495	6380	13195	30866	23045	3213	22496
			13025	3515	13095	28380	28664	3724	18141
			12530	5565	12070	16625	26520	4530	23004
		Mean	11350	5153.33	12786.7	25290.3	26076.3	3822.33	21213.7
		Std. Error of Mean	1434.63	852.283	359.494	4391.7	1637.16	383.351	1543.32
		p.Y108F	10905	4005	20175	28116	28186	3574	8244
			12785	3250	13125	23784	21257	2790	15291
			11440	3810	13135	21365	24880	4495	8670
		Mean	11710	3688.33	15478.3	24421.7	24774.3	3619.67	10735
		Std. Error of Mean	559.248	226.28	2348.34	1974.75	2000.93	492.72	2281.32
		p.M281T	10155	3850	13150	21853	21461	3242	10478
			15510	3565	20285	32218	31312	2542	10964
			12370	3855	11000	20280	25145	3625	8255
		Mean	12678.3	3756.67	14811.7	24783.7	25972.7	3136.33	9899
		Std. Error of Mean	1553.52	95.8442	2806.16	3744.8	2873.69	317.068	833.887
		p.G318S	20815	6190	17750	29968	33853	2889	9863
			10765	3775	9680	18681	17835	2315	8859
			18860	6385	11460	17555	20505	5455	8090
		Mean	16813.3	5450	12963.3	22068	24064.3	3553	8937.33
		Std. Error of Mean	3076.38	839.39	2447.87	3963.35	4954.65	965.328	513.317
			Adjusted P Value
		SNAT6 vs p.Y108F	>0.9999	0.9911	0.9193	0.9988	0.9943	>0.9999	0.015
		SNAT6 vs p.M281T	0.9939	0.9926	0.9702	0.9999	>0.9999	0.9995	0.007
		SNAT6 vs p.G318S	0.4455	>0.9999	>0.9999	0.8554	0.9709	>0.9999	0.0027
		SNAT6 vs Mock	0.9867	0.9806	0.742	<0.0001	0.8701	0.9884	<0.0001
		p.Y108F vs p.M281T	0.9982	>0.9999	0.9996	>0.9999	0.9959	0.9999	0.999
		p.Y108F vs p.G318S	0.5148	0.9821	0.9359	0.9491	0.9995	>0.9999	0.9807
		p.Y108F vs Mock	0.9949	>0.9999	0.2537	<0.0001	0.9802	0.9931	0.5034
		p.M281T vs p.G318S	0.7039	0.9846	0.9787	0.9168	0.976	>0.9999	0.9982
		p.M281T vs Mock	>0.9999	>0.9999	0.3575	<0.0001	0.8834	0.9987	0.6676
		p.G318S vs Mock	0.7582	0.9661	0.7097	0.0005	0.997	0.9943	0.835

## Sheet: Fig.2a
	Fig. 2a two-way ANOVA with Sidak's multiple comparisons test
	Genotype	Age/M	2M	4M	6M	9M	12.5M
	slc38a6+/+	Mouse 1	34.5545	35.7715	32.6301	29.2127	28.9758
		Mouse 2	33.2725	28.1538	28.737	31.7642	27.4583
		Mouse 3	32.5362	30.5263	32.3521	29.4024	32.4151
		Mouse 4	29.0647	30.287	29.9536	29.8362	31.1773
		Mouse 5	32.4116	32.0511	29.6323	31.2455	28.7072
		Mouse 6	31.6748	30.7902	34.0055	28.7181	29.7824
		Mean	32.2524	31.2633	31.2184	30.0298	29.7527
		Std. Error of Mean	0.75147	1.03817	0.842988	0.49347	0.732112
	slc38a6-/-	Mouse 1	31.5327	32.3902	32.6028	26.377	26.5066
		Mouse 2	32.3871	32.1031	29.3922	27.7203	26.7645
		Mouse 3	31.7881	28.9768	28.9372	27.4684	23.9604
		Mouse 4	32.6347	28.1569	28.9644	28.09	25.6987
		Mouse 5	31.4145	31.4902	29.2972	28.7348	22.2795
		Mouse 6	31.9938	30.5603	32.0321	26.0125	25.1676
		Mean	31.9585	30.6129	30.2043	27.4005	25.0629
		Std. Error of Mean	0.195659	0.703815	0.676237	0.421772	0.691803
		Adjusted P Value	0.9993	0.9715	0.8374	0.0476	<0.0001

## Sheet: Fig.2d
	Fig. 2d two-way ANOVA with Sidak's multiple comparisons test
	Genotype	Radius（μm） Number	10	20	30	40	50	60	70	80	90	100	110	120	130	140	150	160	170	180	190	200	210	220	230
	slc38a6+/+	Cell-1	1	2	6	5	2	3	5	8	10	6	12	10	14	9	8	7	8	4
		Cell-2	1	2	5	9	8	7	7	9	6	14	17	14	15	15	10	3	3	3
		Cell-3	1	2	3	8	6	15	15	15	9	8	6	11	8	7	12	2
		Cell-4	1	2	4	2	6	10	4	3	8	8	10	10	9	7	6	4	6	5	3	5
		Cell-5	1	9	11	12	23	14	19	22	17	14	19	27	4	3	4
		Cell-6	1	7	7	9	9	16	25	25	24	21	26	13
		Cell-7	1	5	4	9	9	17	13	23	26	36	24	19	14
		Cell-8	0	2	4	7	12	18	19	19	26	34	32	30	35
		Cell-9	0	7	6	10	6	8	14	11	12	12	21	23	21	22	28
		Cell-10	0	3	7	10	5	9	10	6	4	2	2	7	6	8	11	6	13	13	17	10
		Cell-11	1	3	10	14	22	18	30	18	11	15	10	11	13	14	15	23	21	21	21	19
		Cell-12	0	2	11	22	26	24	16	11	18	11	13	12	17	12	14	13
		Cell-13	0	10	12	14	13	18	22	21	28	31	21	24	14	16
		Cell-14	1	3	8	15	13	21	20	12	15	17	30	22	34	21
		Cell-15	0	2	9	13	12	16	15	21	21	22	13	21	13	18	25
		Cell-16	1	5	14	12	17	19	29	19	25	14	18	18	23	21	21	29
		Cell-17	0	6	10	18	15	17	22	14	24	20	17	17	11	17	21	19	19	18	17
		Cell-18	0	7	11	15	10	16	17	16	19	19	14	10	17	12	15	17	14	12	15	5
		Cell-19	1	2	1	3	4	11	7	8	8	12	16	13	27	22	10	10	10	1	1
		Cell-20	1	3	2	4	3	6	7	9	10	13	9	11	13	15	15	15	14	18	17	12	2	2	1
		Mean	0.6	4.2	7.25	10.55	11.05	14.15	15.8	14.5	16.05	16.45	16.5	16.15	16.2105	14.0588	14.3333	12.3333	12	10.5556	13	10.2	2	2	1
		Std. Error of Mean	0.11239	0.583095	0.817168	1.13665	1.5174	1.22748	1.71003	1.41328	1.72211	2.00981	1.7252	1.45688	1.95203	1.41544	1.7746	2.46593	1.95789	2.50062	2.9277	2.59615	0	0	0
	Genotype	Radius（μm） Number	10	20	30	40	50	60	70	80	90	100	110	120	130	140	150	160	170	180	190	200	210	220	230
	slc38a6-/-	Cell-1	0	2	5	3	4	11	8	13	15	21	21	27	15	8	2	3
		Cell-2	1	2	4	7	13	19	19	18	17	15	11	12	12	12	11	13	6	7	6	4	5	2	5
		Cell-3	1	2	2	4	3	4	7	12	11	10	18	19	13	10	7	11	12	2
		Cell-4	0	2	6	15	8	8	16	17	21	14	12	10	5	9	6	2
		Cell-5	0	1	2	4	12	13	15	18	15	18	10	12	20	12
		Cell-6	1	8	11	16	15	14	20	20	22	35	35	34	31	28	19	22	14	9
		Cell-7	0	5	8	7	7	15	15	14	11	18	19	15	13	12	15
		Cell-8	0	7	5	7	28	26	21	19	19	15
		Cell-9	0	1	5	6	11	8	11	14	17	19	19	22	17	25	16	13	11	6	4	1
		Cell-10	1	3	6	10	10	12	15	12	12	14	19	14	14	13	17	15	15	16	10	6	7	2
		Cell-11	1	2	3	5	9	13	15	14	12	17	19	19	16	13	12	13	5
		Cell-12	1	3	3	5	7	11	14	21	17	17	18	16	16	13
		Cell-13	1	2	3	5	4	8	6	10	13	19	13	14	12	15	16	13	10	6
		Cell-14	1	3	4	10	7	9	13	15	17	15	14	14	9	11	6	5	5	8	6
		Cell-15	1	2	3	7	9	9	15	16	19	15	22	20	21	16	11	11	6	8	9	3
		Cell-16	1	1	1	3	8	9	19	19	18	16	24	19	17	17	16	19	16	17	18	4	1	0
		Cell-17	3	3	7	9	11	19	18	17	17	15	19	12	12	13	11	10	8
		Cell-18	1	3	2	7	16	20	21	22	28	28	25	23	20	17	15	18	21
		Cell-19	4	4	2	9	12	12	13	14	16	14	16	12	14	23	20	21	17	18	14	17	16
		Cell-20	5	5	7	11	12	16	20	19	18	15	17	16	22	21	14	17	15	13	10	6	4	5	3
		Mean	1.15	3.05	4.45	7.5	10.3	12.8	15.05	16.2	16.75	17.5	18.4737	17.3684	15.7368	15.1579	12.5882	12.875	11.5	10	9.625	5.85714	6.6	2.25	4
		Std. Error of Mean	0.301531	0.425966	0.559488	0.802955	1.2185	1.16664	1.00387	0.738419	0.914431	1.22152	1.31871	1.37906	1.28382	1.26413	1.21588	1.48289	1.3496	1.57249	1.625	1.96915	2.54165	1.03078	1
		Adjusted P Value	>0.9999	>0.9999	0.943	0.8794	>0.9999	>0.9999	>0.9999	>0.9999	>0.9999	>0.9999	0.9994	>0.9999	>0.9999	>0.9999	>0.9999	>0.9999	>0.9999	>0.9999	0.9986	0.992	>0.9999	>0.9999	>0.9999

## Sheet: Fig.2e
	Fig. 2e two-way ANOVA with Sidak's multiple comparisons test
	Genotype	Radius（μm） Number	10	20	30	40	50	60	70	80	90	100	110	120	130	140	150	160	170	180	190	200	210	220	230
	slc38a6+/+	Cell-1	0	2	4	5	11	12	16	18	18
		Cell-2	1	2	4	9	18	21	18	19	24
		Cell-3	1	5	7	6	13	11	10	16	12	14	20	10	14	15	17	19	14	13	14	13	15
		Cell-4	1	3	4	9	9	17	21	25	16	16	15	16	20	27	16	15	13	10	8	4	2
		Cell-5	0	2	6	7	8	14	13	15	16	11	13	15	13	13
		Cell-6	0	2	5	2	3	6	9	6	11	22	14	12	15	21	12	11	7
		Cell-7	0	2	7	12	12	13	16	14	13	11	12	12	16	13	10	4	4	4	3	3	4
		Cell-8	2	3	2	6	5	13	14	12	14	19	17	19	20	16	19	13	14	10	6	6	1
		Cell-9	0	2	4	9	12	17	19	18	17	14	12	12	14	17	18	14	10
		Cell-10	2	5	7	8	12	10	9	10	11	13	8	12	20	15	11	13	8	17	11	9	9
		Cell-11	0	3	2	5	7	12	14	20	18	18	14	15	13	16	8	5
		Cell-12	0	2	3	7	8	12	12	10	16	20	16	12	13	14
		Cell-13	1	4	7	8	15	15	20	15	16	14
		Cell-14	1	7	10	14	6	14	20	23	10	14	10	9	10
		Cell-15	0	2	5	8	11	9	14	13	16	19	24	24	25	15	11	17	19	12	15	19	15
		Cell-16	0	2	5	8	15	12	15	14	16	12	17	18	16
		Cell-17	1	2	5	5	9	8	17	18	18	15	12	16	11	16	10	7	11	7
		Cell-18	0	2	3	12	16	14	21	20	16	12	10	10
		Cell-19	1	2	2	2	4	8	14	11	12	16	12	16	11	12	12	19	18	12	12	8	5
		Cell-20	1	3	6	12	10	10	14	15	13	20	24	23	21	19	10	9	1
		Mean	0.6	2.85	4.9	7.7	10.2	12.4	15.3	15.6	15.15	15.5556	14.7059	14.7647	15.75	16.3571	12.8333	12.1667	10.8182	10.625	9.85714	8.85714	7.28571
		Std. Error of Mean	0.152177	0.310136	0.463965	0.714879	0.913639	0.789404	0.836975	1.04226	0.730087	0.797145	1.11066	1.05555	1.07044	1.03567	1.05768	1.4711	1.67776	1.38793	1.65369	2.10926	2.2116
	Genotype	Radius（μm） Number	10	20	30	40	50	60	70	80	90	100	110	120	130	140	150	160	170	180	190	200	210	220	230
	slc38a6-/-	Cell-1	0	2	6	8	11	12	18	19	18	16	10	18	19	15	10	6
		Cell-2	0	2	4	8	12	14	16	15	14	11	17	18
		Cell-3	1	5	5	6	9	16	18	20	19	16	17	9	6	8	6
		Cell-4	1	3	2	10	12	18	20	22	23	19	25	20	19	17	15
		Cell-5	1	4	4	6	10	15	17	18	16	13	10	10	4	4
		Cell-6	1	3	10	14	19	19	22	23	22	29	12	20	16	14	14	12
		Cell-7	0	2	5	8	10	8	7	18	19	14	16	14	16	14	12	14	9
		Cell-8	1	2	5	6	8	8	8	10	14	14	18	15	20	18	16	15	14	14	13	10
		Cell-9	1	3	4	7	9	10	10	11	14	11	14	14	9	7	8	8	10	8	2
		Cell-10	1	4	10	19	16	19	21	21	25	17	17	24	24	22	21	17	14
		Cell-11	1	2	6	6	7	4	10	12	17	19	16	16	16	12
		Cell-12	1	2	5	10	11	15	14	11	19	17	15	18	23	27	26	20	20	16	14
		Cell-13	2	2	4	4	6	6	11	17	15	10	18	13	14	5	6	6	5	6	5
		Cell-14	1	2	2	5	9	9	9	7	7	14	19	13	12	9	9	5	4
		Cell-15	1	2	6	6	9	13	16	16	17	17	20	15	8	9	8	5	6	1
		Cell-16	0	2	2	3	6	10	11	13	15	17	20	15	14	10	9	9	6	7	5	9
		Cell-17	1	2	4	6	8	8	14	15	17	17	16	20	16	12	16	8	11	10	7	4
		Cell-18	0	2	2	5	9	13	15	19	24	27	25	19	24	20	17	19	12	13
		Cell-19	1	4	3	4	7	7	12	10	16	15	17	15	14	17	17	11	9	11	8	6	1
		Cell-20	1	2	8	7	4	9	12	16	12	16	18	13	17	19	17	16
		Mean	0.8	2.6	4.85	7.4	9.6	11.65	14.05	15.65	17.15	16.45	17	15.95	15.3158	13.6316	13.3529	11.4	10	9.55556	7.71429	7.25	1
		Std. Error of Mean	0.11698	0.210263	0.529523	0.825259	0.765713	0.987488	0.982679	1.00072	0.957725	1.04749	0.876596	0.822304	1.31134	1.39592	1.34476	1.33381	1.32574	1.53759	1.6578	1.37689	0
		Adjusted P Value	>0.9999	>0.9999	>0.9999	>0.9999	>0.9999	>0.9999	0.9997	>0.9999	0.9248	>0.9999	0.8414	>0.9999	>0.9999	0.6921	>0.9999	>0.9999	>0.9999	>0.9999	0.9997	>0.9999	0.9617

## Sheet: Fig.2f
	Fig. 2f two-way ANOVA with Sidak's multiple comparisons test
	Genotype	Radius（μm） Number	10	20	30	40	50	60	70	80	90	100	110	120	130	140	150	160	170	180	190	200	210	220	230
	slc38a6+/+	Cell-1	1	2	3	7	10	16	18	18	21	14	7
		Cell-2	0	2	3	5	8	11	13	10	13	17	17	11	16	16	21	19	8	3	3	1	1
		Cell-3	1	2	3	4	5	9	9	12	10	11	10	17	12	12	13	15	10	9	10	10	8
		Cell-4	0	2	3	8	10	17	19	17	21	15	16	28	24	22	22	18	25
		Cell-5	2	3	5	9	18	18	22	24	24	27	25	27	28	26	27	22	22	23	18	14	5
		Cell-6	1	2	3	7	13	10	16	14	26	24	21	21	18	21	19	17
		Cell-7	1	2	6	11	15	15	13	11	16	17	18	14	16	5
		Cell-8	1	4	6	5	10	19	16	14	21	19	25	26	14	20	12	6	5	3	3
		Cell-9	1	3	6	8	10	10	10	10	13	11	10	15	18	16	8	5
		Cell-10	1	2	6	8	11	11	8	11	16	11	7	10	8	9	8	4	6	3
		Cell-11	0	2	11	11	13	14	11	9	16	12	9	13	5	8	6	10
		Cell-12	1	2	3	4	5	6	9	9	9	9	13	9	15	12	13	18	6
		Cell-13	1	3	8	9	10	13	8	16	20	24	15	17	22	15
		Cell-14	1	3	7	6	8	8	9	8	9	10	15	13	14	16	15	17	13	15	10
		Cell-15	0	2	7	10	10	15	18	18	23	17	22	20	17	15	16	17	19	21	13	9	6
		Cell-16	0	6	6	4	8	10	9	5	5	9	12	14	11	5	6	6	9
		Cell-17	0	2	4	10	8	9	12	9	12	10	7	10	14	17	13	12	11	14	17	15
		Cell-18	0	7	5	11	8	20	27	27	22	26	21	22	11
		Cell-19	1	4	4	8	8	7	7	10	10	9	17	7	9	10
		Cell-20	1	2	4	5	11	6	12	16	17	16	14	21	24	18	17
		Mean	0.7	2.85	5.15	7.5	9.95	12.2	13.3	13.4	16.2	15.4	15.05	16.5789	15.5789	14.6111	14.4	13.2857	12.1818	11.375	10.5714	9.8	5
		Std. Error of Mean	0.127733	0.318508	0.471699	0.545315	0.693864	0.969536	1.19671	1.22775	1.32307	1.32665	1.28856	1.44755	1.35361	1.36755	1.58204	1.60845	2.06626	2.8781	2.27677	2.4779	1.47196
	Genotype	Radius（μm） Number	10	20	30	40	50	60	70	80	90	100	110	120	130	140	150	160	170	180	190	200	210	220	230
	slc38a6-/-	Cell-1	0	2	4	5	6	10	10	16	23	27	15	17	12	6
		Cell-2	1	3	6	8	18	22	22	19	13	8
		Cell-3	1	2	3	4	6	9	19	12	15	12	17	24	25	21	25	17	7
		Cell-4	2	3	4	6	5	10	15	18	7	10	12	5
		Cell-5	0	2	5	10	7	13	9	6	6	10	13	12	13	7		3	4	5	4	1
		Cell-6	0	2	2	5	10	10	16	16	18	18	20	21	18	26	20	13	11	11	15
		Cell-7	1	3	5	11	14	12	14	20	20	15
		Cell-8	1	4	6	13	7	12	18	14	14	11	18	13	12	15	12	15	5	7	5
		Cell-9	0	3	3	3	11	10	11	15	16	12	13	13	11
		Cell-10	0	3	6	6	5	17	14	20	20	16	19	12	13	11	13	13
		Cell-11	0	2	4	7	12	12	20	18	21	20	16	15	12	10	6	5
		Cell-12	0	3	8	14	12	8	12	18	16	13	16	17	19	16	12	16	8	8
		Cell-13	0	5	4	11	10	10	10	9	9	14	18	18	13	14	9	11	12	13	11	11	6
		Cell-14	1	5	6	11	16	17	23	18	19	15	11	9
		Cell-15	0	6	4	7	4	8	11	8	7	17	18	15	15	15	12	17	13	14	9	9
		Cell-16	0	2	9	3	12	9	17	18	24	15	17	14	17	13	12	12	21	13	8
		Cell-17	0	3	3	11	12	21	20	20	20	24	18	6
		Cell-18	0	1	7	7	14	13	27	18	17	11	14	9
		Cell-19	0	3	7	13	20	24	23	28	21	25	17	26	18
		Cell-20	0	1	7	6	12	17	18	24	19	16	20	16	18	15
		Mean	0.35	2.9	5.15	8.05	10.65	13.2	16.45	16.75	16.25	15.45	16.2222	14.5556	15.4286	14.0833	13.4444	12.2	10.125	10.1429	8.66667	7	6
		Std. Error of Mean	0.131289	0.289282	0.418487	0.769398	1.00072	1.07996	1.14357	1.16048	1.21151	1.1641	0.63429	1.3191	1.04679	1.60236	1.9011	1.51877	1.9313	1.31708	1.64655	3.05505	0
		Adjusted P Value	>0.9999	>0.9999	>0.9999	>0.9999	>0.9999	>0.9999	0.5247	0.4101	>0.9999	>0.9999	>0.9999	0.9886	>0.9999	>0.9999	>0.9999	>0.9999	0.9999	>0.9999	>0.9999	>0.9999	>0.9999

## Sheet: Fig.2g
	Fig. 2g two-way ANOVA with Sidak's multiple comparisons test
	Genotype	Radius（μm） Number	10	20	30	40	50	60	70	80	90	100	110	120	130	140	150	160	170	180	190	200	210	220	230
	slc38a6+/+	Cell-1	1	2	2	2	2	2	2	6	6	13	11	11	10	11	11	16	12	12	11	9	7
		Cell-2	0	2	4	5	7	10	14	13	15	17	13	14	11	8	11	9	5
		Cell-3	0	2	3	5	7	7	7	12	18	18	15	13	8	10	5	4	6	7
		Cell-4	0	3	3	3	6	12	10	18	14	14	16	14	12	15	12	5
		Cell-5	1	2	2	5	2	5	16	11	14	12	18	14	12	8	10	10	7	5
		Cell-6	1	2	4	7	10	11	15	15	12	13	18	16	16	10	12	12	8	9	11	9	6
		Cell-7	0	2	4	5	7	15	16	17	13	12	11	14	14	5	4	1
		Cell-8	1	3	7	6	6	7	11	15	12	14	17	13	14	13	15	9	10	10	9	5	4
		Cell-9	0	3	5	6	10	12	5	10	16	14	9	15	10	14	21	20	19	19	5
		Cell-10	0	3	9	8	17	17	18	16	29	33	39	26	25	22
		Cell-11	0	4	8	10	15	18	20	15	20	17	12	13	18	13	16	8	6	6	2
		Cell-12	1	3	9	15	14	18	22	18	21	16	7
		Cell-13	0	2	3	3	8	8	13	20	20	21	12	16	20	20	18	14	11
		Cell-14	1	3	3	8	17	12	10	12	13	15	16	14	7	5	5	9	4
		Cell-15	1	2	5	9	11	18	14	17	22	24	19	19	23	23	22	19	20	14	8	6
		Cell-16	0	2	8	14	8	11	17	21	17	13	9	4	3	3
		Cell-17	1	4	10	7	8	14	20	12	21	15	15	14	13	12	12	6	6
		Cell-18	1	5	8	17	18	13	12	19	15	20	17	18	25	14
		Cell-19	0	2	2	5	10	16	15	19	19	22	21	18	11	11	13	12	10	6
		Cell-20	1	6	7	14	11	11	17	17	20	13	16	14	19	14	12	12	11
		Mean	0.5	2.85	5.3	7.7	9.7	11.85	13.7	15.15	16.85	16.8	15.55	14.7368	14.2632	12.1579	12.4375	10.375	9.64286	9.77778	7.66667	7.25	5.66667
		Std. Error of Mean	0.114708	0.254176	0.598683	0.954491	1.0288	1.00597	1.14501	0.85309	1.10328	1.15303	1.48762	0.95465	1.39724	1.24314	1.30374	1.30344	1.29923	1.5255	1.45297	1.03078	0.881917
	Genotype	Radius（μm） Number	10	20	30	40	50	60	70	80	90	100	110	120	130	140	150	160	170	180	190	200	210	220	230
	slc38a6-/-	Cell-1	0	2	2	3	2	6	7	7	12	12	16	11	6	6
		Cell-2	0	1	3	5	3	6	3	8	11	12	8	3	2
		Cell-3	0	3	3	5	6	8	7	7	9	10	8	8	8	4
		Cell-4	1	3	6	7	13	15	14	10	9	4	2
		Cell-5	1	2	2	5	4	4	6	5	7	10	7	8	7	5	3	5	4	3	2	2	1
		Cell-6	1	3	4	8	6	9	12	12	9	11	4
		Cell-7	0	3	6	16	8	9	10	10	10	6	11	13	10	12	3
		Cell-8	1	1	2	4	8	5	7	8	11	9	10	10	8
		Cell-9	0	2	7	7	8	10	7	9	6
		Cell-10	1	2	4	9	6	8	6	7	10	5	7	8	8	5
		Cell-11	1	3	7	11	11	16	15	5	2	1
		Cell-12	1	3	3	4	10	9	10	8	9	6	5	11	7	6	6	8
		Cell-13	0	2	5	8	9	13	11	13	14	8	4	3	3	3
		Cell-14	0	2	5	7	14	16	16	6	10	6	8	9	9	14	3	3
		Cell-15	1	4	12	4	11	16	9	18	20	11	14	11	11	9	9	7	3	3	1
		Cell-16	1	2	4	6	11	10	11	10	15	15	15	11	13	11	7	5	5	4	2	1	1
		Cell-17	0	2	4	4	9	9	10	10	18	15	14	13	11	6	4	6	2
		Cell-18	0	2	2	3	2	5	9	16	14	18	12	10	10	7	4
		Cell-19	0	2	2	3	2	5	6	6	4	8	8	10	10	3
		Cell-20	1	2	8	8	11	10	11	11	16
		Mean	0.5	2.3	4.55	6.35	7.7	9.45	9.35	9.3	10.8	9.27778	9	9.26667	8.2	7	4.875	5.66667	3.5	3.33333	1.66667	1.5	1
		Std. Error of Mean	0.114708	0.163836	0.573425	0.711836	0.830662	0.875019	0.744365	0.771533	0.998947	1.01236	1.00733	0.771311	0.763451	0.967418	0.789156	0.71492	0.645497	0.333333	0.333333	0.5	0
		Adjusted P Value	>0.9999	>0.9999	>0.9999	0.9992	0.9247	0.7231	0.0137	0.0001	<0.0001	<0.0001	<0.0001	0.0019	0.0003	0.0082	0.0003	0.2662	0.1406	0.2935	0.5274	0.8877	0.9916

## Sheet: Fig.2h
	Fig. 2h two-way ANOVA with Sidak's multiple comparisons test
	Genotype	Radius（μm） Number	10	20	30	40	50	60	70	80	90	100	110	120	130	140	150	160	170	180	190	200	210	220	230
	slc38a6+/+	Cell-1	1	2	3	3	6	10	13	10	12	15	10	6	5	4	2	2
		Cell-2	1	2	4	4	4	5	8	13	13	4	8	9	6	3	3	2
		Cell-3	1	3	3	3	7	8	13	14	19	14	6	7	6	3	1
		Cell-4	1	4	3	5	3	4	5	7	12	5	10	13	8	16	14	11	13	10
		Cell-5	1	2	3	7	6	5	11	8	10	13	13	14	13	17	16	15	13	12
		Cell-6	1	4	4	6	5	4	9	9	12	9	15	9	6	12	18	17	14	7
		Cell-7	1	2	3	3	4	6	8	10	11	11	14	11	10	9	9	8	13	8
		Cell-8	0	4	3	3	5	6	7	8	9	13	10	12	12	7	5	4	5	6
		Cell-9	1	2	3	6	7	15	16	14	17	13	11	15	12	11	14	7	8	6
		Cell-10	1	2	4	7	10	14	10	8	11	8	13	13	12	8	10	8	3
		Cell-11	1	2	3	6	7	15	14	10	8	11	8	7	12	11	14	7	8	6
		Cell-12	1	2	3	3	4	4	7	9	12	14	8	10	7	10	8	7	3	6
		Cell-13	1	2	3	6	5	4	11	11	9	10	11	13	14	16	16	6	6	5
		Cell-14	1	3	3	7	9	9	9	12	11	11	11	9	11	9	5	2	3
		Cell-15	1	2	3	7	5	9	14	13	15	12	13	9	6	6	3
		Cell-16	0	1	4	6	5	6	10	10	10	15	10	10	9	9	5	6	6	6
		Cell-17	0	3	7	9	13	15	13	15	12	6	8	9	10	12	10	12	9
		Cell-18	0	5	2	5	5	10	12	16	17	20	21	19	24	30	22
		Cell-19	0	2	2	4	4	5	11	9	13	17	20	17	27	26	31	23
		Cell-20	0	2	3	4	8	11	7	11	11	12	12	16	11	18	17	15
		Mean	0.7	2.55	3.3	5.2	6.1	8.25	10.4	10.85	12.2	11.65	11.6	11.4	11.05	11.85	11.15	8.94118	8	7.2
		Std. Error of Mean	0.105131	0.223312	0.23056	0.394702	0.542412	0.894059	0.650506	0.577084	0.639078	0.8834	0.853476	0.79273	1.2659	1.57993	1.71261	1.42062	1.14354	0.69602
	Genotype	Radius（μm） Number	10	20	30	40	50	60	70	80	90	100	110	120	130	140	150	160	170	180	190	200	210	220	230
	slc38a6-/-	Cell-1	1	3	6	8	8	9	12	10	10	7	8	9	6	3
		Cell-2	2	3	2	8	6	4	5	4	3
		Cell-3	3	8	6	13	10	10	8	9	8	8	5	3
		Cell-4	0	5	5	5	6	6	7	6	4	5
		Cell-5	1	3	4	6	5	9	9	12	15	13	14	6	6
		Cell-6	0	2	3	2	3	2	3	4	5	2
		Cell-7	0	2	2	2	4	3	2	4	5	2	3	3
		Cell-8	1	2	3	5	9	5	5	4	4	4
		Cell-9	0	2	5	8	7	5	6	7	7	4	8	5	4	4	5	2	3	1
		Cell-10	0	2	6	5	5	6	6	6	3
		Cell-11	0	4	7	7	7	6	10	11	8	10	12	5
		Cell-12	0	2	3	4	4	10	10	10
		Cell-13	1	6	9	11	8	8	9	11	9
		Cell-14	1	4	7	5	10	12	7	6	5	5	5	5	2
		Cell-15	1	4	10	13	16	17	11	4	3	3	4	5	3	2
		Cell-16	0	4	8	8	10	12	17	10	9	9	10	6	4	3	2
		Cell-17	0	4	3	7	9	9	5
		Cell-18	0	4	3	7	9	9	5
		Cell-19	1	2	4	8	11	8	11	5	4
		Cell-20	0	4	7	12	9	12	11
		Mean	0.6	3.5	5.15	7.2	7.8	8.1	7.95	7.23529	6.375	6	7.66667	5.22222	4.16667	3	3.5	2	3	1
		Std. Error of Mean	0.183533	0.351688	0.52453	0.713037	0.675122	0.80753	0.796291	0.715014	0.826009	0.992395	1.25831	0.595767	0.654047	0.408248	1.5	0	0	0
		Adjusted P Value	>0.9999	>0.9999	0.8696	0.7834	0.9316	>0.9999	0.4529	0.046	<0.0001	0.0004	0.1198	0.0005	0.0009	0.0002	0.0794	0.6912	0.9744	0.8597

## Sheet: Fig.2j
	Fig. 2j Mann-Whitney test
	Genotype		Torpedoes
	slc38a6+/+	Mouse 1	7.31806
		Mouse 2	6.50953
		Mouse 3	4.4452
		Mouse 4	4.36336
		Mouse 5	4.34073
		Mean	5.39538
		Std. Deviation	1.41582
		Median	4.4452
	slc38a6-/-	Mouse 1	15.5805
		Mouse 2	12.117
		Mouse 3	13.6952
		Mouse 4	10.0691
		Mouse 5	8.35615
		Mean	11.9636
		Std. Deviation	2.85949
		Median	12.117
		Adjusted P Value	0.0079

## Sheet: Fig. 2k
	Fig. 2k Mann-Whitney test
	Genotype		Thickened axonal profifiles
	slc38a6+/+	Mouse 1	5.32222
		Mouse 2	3.95221
		Mouse 3	4.04109
		Mouse 4	4.20176
		Mouse 5	4.68798
		Mean	4.44105
		Std. Deviation	0.56869
		Median	4.20176
	slc38a6-/-	Mouse 1	12.1656
		Mouse 2	8.07802
		Mouse 3	7.51891
		Mouse 4	5.28213
		Mouse 5	4.51232
		Mean	7.5114
		Std. Deviation	2.99778
		Median	7.51891
		Adjusted P Value	0.0556

[truncated: 24 more sheets: Fig.3c, Fig.3e, Fig.3f, Fig.3j,  Fig.3l, Fig.4b, Fig.4c, Fig.4d, Fig.4e, Fig.4g, Fig.4h, Fig.4j, Fig.4k, Fig.4l, Fig.4m, Fig.4o, Fig.4p, Fig. 5a, Fig.5b, Fig.5c …]
