# Supplementary material for: Loss-of-function variations in solute carrier family 38 member 6 are associated with essential tremor
Source: Signal Transduct Target Ther. 2025 Sep 11;10:296. doi: 10.1038/s41392-025-02380-y (PMC12423332; doi:10.1038/s41392-025-02380-y)
Supplement: Supplementary file 13 — Dataset for supplementary [file 41392_2025_2380_MOESM13_ESM.xlsx]

## Sheet: Supplemental Fig.4b
	Supplemental Fig. 4b two-way ANOVA with Sidak's multiple comparisons test
		Gln	Arg
	slc38a6+/+	2152	8870
		3157	6465
		2342	5112
		1380	4992
	Mean	2257.75	6359.75
	Std. Error of Mean	364.849	900.928
	slc38a6-/-	2164	2034
		2220	2021
		1626	2805
		1524	2195
	Mean	1883.5	2263.75
	Std. Error of Mean	179.689	184.705
	Adjusted P Value	0.8465	0.0002

## Sheet: Supplemental Fig.4c
	Supplemental Fig.4c two-way ANOVA with Sidak's multiple comparisons test
		2 month-old	8 month-old
	slc38a6+/+	96.7948	28.6683
		83.5151	15.9489
		115.747	49.4985
		110.825	39.7262
		64.6133	20.0363
		164.511	37.5701
		153.684	87.2953
		70.7359	91.903
	Mean	107.553	46.3308
	Std. Error of Mean	12.9166	10.1873
	slc38a6-/-	126.841	38.7212
		124.005	81.3797
		86.1844	17.5672
		106.071	27.1933
		126.691	64.5298
		136.016	68.1334
		87.7526	36.469
		181.478	55.4376
	Mean	121.88	48.6789
	Std. Error of Mean	10.7677	7.81774
	Adjusted P Value	0.5729	0.9847

## Sheet: Supplemental Fig.4d
	Supplemental Fig.4d (left) two-way ANOVA with Sidak's multiple comparisons test				Supplemental Fig.4d (right) two-way ANOVA with Sidak's multiple comparisons test
		2 month-old	8 month-old			2 month-old	8 month-old
	slc38a6+/+	12	9		slc38a6+/+	33	50
		11	9			39	35
		9	9			28	30
		18	14			26	25
		13	16			25	15
		18	35			33	20
		14	32			44	31
		15	16			17	20
	Mean	13.75	17.5		Mean	30.625	22.75
	Std. Error of Mean	1.12995	3.65963		Std. Error of Mean	3.00558	3.50382
	slc38a6-/-	24	23		slc38a6-/-	22	34
		7	14			11	25
		10	28			20	12
		8	18			35	18
		9	16			15	19
		12	11			22	44
		18	23			40	60
		17	36			17	33
	Mean	13.125	21.125		Mean	28.25	30.625
	Std. Error of Mean	2.10813	2.8812		Std. Error of Mean	3.8994	5.56115
	Adjusted P Value	0.9824	0.559		Adjusted P Value	0.9012	0.3372

## Sheet: Supplemental Fig.4e
	Supplemental Fig.4e two-way ANOVA with Sidak's multiple comparisons test
		2 month-old	8 month-old
	slc38a6+/+	1	2
		2	0
		3	3
		3	2
		3	2
		3	1
		3	3
		2	3
	Mean	2.5	2
	Std. Error of Mean	0.267261	0.377964
	slc38a6-/-	2	3
		3	2
		3	1
		3	3
		3	2
		2	3
		2	2
		3	1
	Mean	2.625	2.125
	Std. Error of Mean	0.182981	0.295048
	Adjusted P Value	0.9435	0.9435

## Sheet: Supplemental Fig.4f
	Supplemental Fig.4f two-way ANOVA with Sidak's multiple comparisons test
		2 month-old	8 month-old
	slc38a6+/+	23.5	31.44
		22.41	31.58
		17.8	24.34
		22.68	21.43
		21.62	26.39
		21.02	33.22
		22.44	37.25
		22.77	29.09
	Mean	21.78	29.3425
	Std. Error of Mean	0.627134	1.80961
	slc38a6-/-	16.47	25.25
		19.03	26.53
		17.04	23.36
		16.67	26.14
		20.74	29.01
		22.12	32.06
		21.08	33.09
		22.56	28.93
	Mean	19.4638	28.0463
	Std. Error of Mean	0.883518	1.18753
	Adjusted P Value	0.3387	0.7032

## Sheet: Supplemental Fig.4g
	Supplemental Fig.4g two-way ANOVA with Sidak's multiple comparisons test
		2 month-old	8 month-old
	slc38a6+/+	7.15	7.325
		7.25	8.025
		7.125	6.6
		7.2	7.725
		7.6	6.575
		8.025	7.7
		6.45	7.125
		6.65	7.75
	Mean	7.18125	7.35313
	Std. Error of Mean	0.17492	0.193328
	slc38a6-/-	7.425	7.15
		7.275	7.375
		7.025	7.2
		7.225	7.75
		7.925	7.775
		7.275	7.475
		8.1	7.05
		7.725	6.875
	Mean	7.49688	7.33125
	Std. Error of Mean	0.133584	0.114345
	Adjusted P Value	0.3058	0.994

## Sheet: Supplemental Fig.4h
	Supplemental Fig.4h two-way ANOVA with Sidak's multiple comparisons test
		2 month-old	8 month-old
	slc38a6+/+	7.1	7.35
		7.275	8.225
		7.275	6.6
		7.2	7.7
		7.5	7.1
		7.95	7.625
		6.45	7.4
		6.7	7.775
	Mean	7.18125	7.47187
	Std. Error of Mean	0.162757	0.17181
	slc38a6-/-	7.425	7.2
		7.15	7.825
		7.075	7.225
		6.975	8.025
		8.125	7.45
		7.25	7.45
		8.175	7.025
		7.7	7.25
	Mean	7.48438	7.43125
	Std. Error of Mean	0.165355	0.119686
	Adjusted P Value	0.3293	0.9791

## Sheet: Supplemental Fig.4i
	Supplemental Fig.4i two-way ANOVA with Sidak's multiple comparisons test
		2 month-old	8 month-old
	slc38a6+/+	1.45	1.5
		1.85	1.25
		1.775	1.475
		1.65	1.275
		1.475	1.125
		1.55	1.475
		1.675	1.225
		1.475	1.25
	Mean	1.6125	1.32187
	Std. Error of Mean	0.0528221	0.0498743
	slc38a6-/-	1.425	1.375
		1.35	1.2
		1.625	0.95
		1.45	1.5
		1.35	1.325
		1.5	1.3
		1.175	1.175
		1.6	1.85
	Mean	1.43437	1.33438
	Std. Error of Mean	0.0517414	0.093295
	Adjusted P Value	0.1184	0.9883

## Sheet: Supplemental Fig.4j
	Supplemental Fig.4j two-way ANOVA with Sidak's multiple comparisons test
		2 month-old	8 month-old
	slc38a6+/+	2.3	2.475
		2.5	2.325
		2.75	2.575
		2.85	2.225
		2.4	2.5
		2.475	2.575
		2.525	1.925
		2.15	2.275
	Mean	2.49375	2.35938
	Std. Error of Mean	0.0800042	0.0780535
	slc38a6-/-	2.2	2.05
		2.25	2.2
		2.275	2.175
		2.6	2.575
		1.85	2.475
		2.25	2.325
		2.725	2.375
		2.125	2.375
	Mean	2.28437	2.31875
	Std. Error of Mean	0.0961232	0.0602728
	Adjusted P Value	0.1417	0.9222

## Sheet: Supplemental Fig.4k
	Supplemental Fig.4k two-way ANOVA with Sidak's multiple comparisons test
		2 month-old	8 month-old
	slc38a6+/+	0.75	0.6
		0.375	0.65
		0.5	0.525
		0.7	0.9
		0.95	1.325
		1.075	0.4
		0.45	1.125
		1.075	1.275
	Mean	0.734375	0.85
	Std. Error of Mean	0.0986446	0.126421
	slc38a6-/-	0.525	0.55
		0.55	0.425
		0.375	1.05
		0.55	0.525
		0.525	0.975
		0.625	0.975
		0.825	0.65
		0.3	0.6
	Mean	0.534375	0.71875
	Std. Error of Mean	0.0556892	0.0857933
	Adjusted P Value	0.2744	0.561

[truncated: 20 more sheets: Supplemental Fig.6c, Supplemental Fig.7e, Supplemental Fig.7f, Supplemental Fig.7g, Supplemental Fig. 9c, Supplemental Fig. 9d, Supplemental Fig. 9e, Supplemental Fig. 9f, Supplemental Fig. 9g, Supplemental Fig. 9h, Supplementary Fig.10b, Supplementary Fig.10f, Supplementary Fig.10g, Supplementary Fig. 10i, Supplementary Fig. 10j, Supplementary Fig. 10k, Supplementary Fig.10l, Supplementary Fig.10m, Supplemental Table 8, Supplemental Tbale 9]
